# Supplementary material for: Methyl 3,5-bis(cyclo­hexyl­meth­oxy)benzoate
Source: Acta Crystallogr Sect E Struct Rep Online. 2014 Mar 8;70(Pt 4):o400–1. doi: 10.1107/S1600536814004607 (PMC3998623; doi:10.1107/S1600536814004607)
Supplement: Supplementary file 1 [file e-70-0o400-sup1.cif]

##############################################################################
#                                                                            #
# This CIF contains the data in a paper accepted for publication in          #
# Acta Crystallographica Section E. It conforms to the requirements of       #
# Notes for Authors for Acta Crystallographica Section E, and has been       #
# peer reviewed under the auspices of the IUCr Commission on Journals.       #
#                                                                            #
# Full details of the Crystallographic Information File format               #
# are given in the paper "The Crystallographic Information File (CIF):       #
# a New Standard Archive File for Crystallography" by S. R. Hall, F. H.      #
# Allen and I. D. Brown [Acta Cryst. (1991), A47, 655-685].                  #
#                                                                            #
# The current version of the core CIF dictionary is obtainable from          #
# ftp://ftp.iucr.org/pub/cif_core.dic.                                       #
#                                                                            #
# Software is freely available for graphical display of the structure(s)     #
# in this CIF. For information consult the CIF software page                 #
# http://www.iucr.org/resources/cif/software.                                #
#                                                                            #
# This file may be used for bona fide research purposes within the           #
# scientific community so long as proper attribution is given to the journal # 
# article from which it was obtained.                                        #
#                                                                            #
##############################################################################
data_I
_database_code_depnum_ccdc_archive 'CCDC 989172'
_audit_creation_method     SHELXL-97
_journal_date_recd_electronic     2014-02-26
_journal_date_accepted     2014-02-27
_journal_name_full     'Acta Crystallographica, Section E'
_journal_year     2014
_journal_volume     70
_journal_issue      4
_journal_page_first     o400
_journal_page_last     o401
_journal_paper_category     QO
_journal_paper_doi     10.1107/S1600536814004607
_journal_coeditor_code     PK2519
_publ_contact_author_name     'Peter W. R. Corfield'
_publ_contact_author_address
;
Department of Chemistry
Fordham University
441 East Fordham Road
Bronx, NY 10458
USA
;
_publ_contact_author_email     pcorfield@fordham.edu
_publ_contact_author_fax     '01(718)8174432'
_publ_contact_author_phone     '01(718)8174454'
_publ_section_title
;
Methyl 3,5-bis(cyclohexylmethoxy)benzoate
;
loop_
    _publ_author_name
    _publ_author_address
    'Corfield, Peter W. R.'
; Department of Chemistry
 Fordham University
 441 East Fordham Road
 Bronx, NY 10458
 USA
;
    'Paccagnini, Michele L.'
; Department of Chemistry
 Fordham University
 441 East Fordham Road
 Bronx, NY 10458
 USA
;
    'Balija, Amy M.'
; Department of Chemistry
 Fordham University
 441 East Fordham Road
 Bronx, NY 10458
 USA
;
_chemical_name_systematic
;
Methyl 3,5-bis(cyclohexylmethoxy)benzoate
;
_chemical_name_common
;
;
_chemical_formula_moiety     'C22 H32 O4'
_chemical_formula_sum     'C22 H32 O4'
_chemical_formula_iupac     'C22 H32 O4'
_chemical_formula_weight     360.48
_chemical_melting_point     344.8
_chemical_melting_point_gt     343.7
_chemical_melting_point_lt     345.9
_symmetry_space_group_name_Hall     '-P 1'
_space_group_crystal_system     triclinic
_space_group_name_H-M_alt     'P -1'
loop_
    _symmetry_equiv_pos_as_xyz
    'x, y, z'
    '-x, -y, -z'
_cell_length_a     6.6490(10)
_cell_length_b     12.6680(10)
_cell_length_c     12.8730(10)
_cell_angle_alpha     87.640(10)
_cell_angle_beta     79.460(10)
_cell_angle_gamma     75.060(10)
_cell_volume     1029.9(2)
_cell_formula_units_Z     2
_cell_measurement_reflns_used     25
_cell_measurement_theta_min     3.2
_cell_measurement_theta_max     9.7
_cell_measurement_temperature     298(2)
_exptl_crystal_description     'block'
_exptl_crystal_colour     'colourless'
_exptl_crystal_size_max     0.75
_exptl_crystal_size_mid     0.75
_exptl_crystal_size_min     0.53
_exptl_crystal_density_diffrn     1.162
_exptl_crystal_density_method     'not measured'
_exptl_crystal_F_000     392
_exptl_absorpt_coefficient_mu     0.078
_exptl_absorpt_correction_type     none
_diffrn_ambient_temperature     298(2)
_diffrn_radiation_type     MoK\a
_diffrn_radiation_wavelength     0.71070
_diffrn_radiation_source     'fine-focus sealed tube'
_diffrn_radiation_monochromator     graphite
_diffrn_measurement_device_type     'Enraf--Nonius CAD-4'
_diffrn_measurement_method     '\q/2\q scans'
_diffrn_reflns_number     5155
_diffrn_reflns_av_R_equivalents     0.0082
_diffrn_reflns_av_sigmaI/netI     0.0478
_diffrn_reflns_theta_min     2.31
_diffrn_reflns_theta_max     25.97
_diffrn_reflns_theta_full     25.97
_diffrn_measured_fraction_theta_max     1.000
_diffrn_measured_fraction_theta_full     1.000
_diffrn_reflns_limit_h_min     -1
_diffrn_reflns_limit_h_max     8
_diffrn_reflns_limit_k_min     -15
_diffrn_reflns_limit_k_max     15
_diffrn_reflns_limit_l_min     -15
_diffrn_reflns_limit_l_max     15
_diffrn_standards_number     3
_diffrn_standards_interval_time     120
_diffrn_standards_decay_%     1.3(5)
loop_
    _diffrn_standard_refln_index_h
    _diffrn_standard_refln_index_k
    _diffrn_standard_refln_index_l
    1 2 -4
    3 0 0
    -2 -2 2
_refine_special_details
;
Refinement of <i>F</i>^2^ against ALL reflections. The weighted <i>R</i>-factor
<i>wR</i> and goodness of fit <i>S</i> are based on <i>F</i>^2^, conventional
<i>R</i>-factors <i>R</i> are based on <i>F</i>, with <i>F</i> set to zero for
negative <i>F</i>^2^. The threshold expression of <i>F</i>^2^ >
\s(<i>F</i>^2^) is used only for calculating <i>R</i>-factors(gt) <i>etc</i>.
and is not relevant to the choice of reflections for refinement.
<i>R</i>-factors based on <i>F</i>^2^ are statistically about twice as large
as those based on <i>F</i>, and <i>R</i>-factors based on ALL data will be
even larger.
;
_reflns_number_total     4051
_reflns_number_gt     3013
_reflns_threshold_expression     I>2\s(I)
_refine_ls_structure_factor_coef     Fsqd
_refine_ls_matrix_type     full
_refine_ls_R_factor_all     0.0678
_refine_ls_R_factor_gt     0.0444
_refine_ls_wR_factor_gt     0.1139
_refine_ls_wR_factor_ref     0.1284
_refine_ls_goodness_of_fit_ref     1.026
_refine_ls_restrained_S_all     1.026
_refine_ls_number_reflns     4051
_refine_ls_number_parameters     237
_refine_ls_number_restraints     0
_refine_ls_hydrogen_treatment     constr
_refine_ls_weighting_scheme     calc
_refine_ls_weighting_details
         'calc w=1/[\s^2^(Fo^2^)+(0.0330P)^2^+0.2700P] where P=(Fo^2^+2Fc^2^)/3'
_atom_sites_solution_hydrogens     geom
_atom_sites_solution_primary     direct
_atom_sites_solution_secondary     difmap
_refine_ls_shift/su_max     0.002
_refine_ls_shift/su_mean     0.000
_refine_diff_density_max     0.166
_refine_diff_density_min     -0.143
_refine_ls_extinction_method     'SHELXL97 (Sheldrick, 2008)'
_refine_ls_extinction_coef     0.011(2)
_refine_ls_extinction_expression
                                  'Fc^*^=kFc[1+0.001xFc^2^\l^3^/sin(2\q)]^-1/4^'
loop_
    _atom_type_symbol
    _atom_type_description
    _atom_type_scat_dispersion_real
    _atom_type_scat_dispersion_imag
    _atom_type_scat_source
    'O' 'O' 0.0106 0.0060
                         'International Tables Vol C Tables 4.2.6.8 and 6.1.1.4'
    'C' 'C' 0.0033 0.0016
                         'International Tables Vol C Tables 4.2.6.8 and 6.1.1.4'
    'H' 'H' 0.0000 0.0000
                         'International Tables Vol C Tables 4.2.6.8 and 6.1.1.4'
_computing_data_collection     '<i>CAD-4</i> (Enraf--Nonius, 1994)'
_computing_cell_refinement     '<i>CAD-4</i> (Enraf--Nonius, 1994)'
_computing_data_reduction
;
followed procedures in Corfield <i>et al.</i> (1973) and
data were averaged with a local version of <i>SORTAV</i> (Blessing,
1989)
;
_computing_structure_solution     'SHELXS97 (Sheldrick, 2008)'
_computing_structure_refinement     'SHELXL97 (Sheldrick, 2008)'
_computing_molecular_graphics     'ORTEPIII (Burnett & Johnson, 1996)'
_computing_publication_material     'SHELXL97 (Sheldrick, 2008)'
loop_
    _atom_site_type_symbol
    _atom_site_label
    _atom_site_fract_x
    _atom_site_fract_y
    _atom_site_fract_z
    _atom_site_U_iso_or_equiv
    _atom_site_adp_type
    _atom_site_calc_flag
    _atom_site_refinement_flags
    _atom_site_occupancy
    _atom_site_symmetry_multiplicity
    _atom_site_disorder_assembly
    _atom_site_disorder_group
    O O1 -0.2343(2) 0.20265(10) 0.34241(8) 0.0613(3) Uani d . 1 1 . .
    O O2 -0.0616(2) 0.25640(11) 0.67501(8) 0.0628(4) Uani d . 1 1 . .
    O O3 0.2878(2) 0.42136(12) 0.25302(9) 0.0756(4) Uani d . 1 1 . .
    O O4 0.37753(19) 0.44700(10) 0.40594(8) 0.0602(3) Uani d . 1 1 . .
    C C1 0.1250(2) 0.34685(12) 0.40804(11) 0.0450(4) Uani d . 1 1 . .
    C C2 0.0091(3) 0.30219(13) 0.35244(11) 0.0486(4) Uani d . 1 1 . .
    H H2 0.0217 0.3118 0.2797 0.058 Uiso calc R 1 1 . .
    C C3 -0.1264(3) 0.24282(13) 0.40479(11) 0.0490(4) Uani d . 1 1 . .
    C C4 -0.1455(3) 0.22817(14) 0.51302(12) 0.0512(4) Uani d . 1 1 . .
    H H4 -0.2355 0.1878 0.5482 0.061 Uiso calc R 1 1 . .
    C C5 -0.0280(3) 0.27471(13) 0.56870(11) 0.0495(4) Uani d . 1 1 . .
    C C6 0.1076(3) 0.33363(13) 0.51749(11) 0.0485(4) Uani d . 1 1 . .
    H H6 0.1862 0.3641 0.5549 0.058 Uiso calc R 1 1 . .
    C C7 0.2697(3) 0.40810(13) 0.34645(12) 0.0483(4) Uani d . 1 1 . .
    C C8 0.5185(3) 0.50921(17) 0.35207(14) 0.0655(5) Uani d . 1 1 . .
    H H8A 0.6079 0.4683 0.2922 0.079 Uiso calc R 1 1 . .
    H H8B 0.6042 0.5236 0.3995 0.079 Uiso calc R 1 1 . .
    H H8C 0.4372 0.5771 0.3286 0.079 Uiso calc R 1 1 . .
    C C9 -0.3584(3) 0.13030(15) 0.38765(12) 0.0554(4) Uani d . 1 1 . .
    H H9A -0.4655 0.1661 0.4459 0.067 Uiso calc R 1 1 . .
    H H9B -0.2692 0.0658 0.4145 0.067 Uiso calc R 1 1 . .
    C C10 -0.4621(3) 0.09842(14) 0.30275(12) 0.0516(4) Uani d . 1 1 . .
    H H10 -0.5436 0.1657 0.2746 0.062 Uiso calc R 1 1 . .
    C C11 -0.3030(3) 0.03691(16) 0.21158(14) 0.0621(5) Uani d . 1 1 . .
    H H11A -0.2114 0.0823 0.1795 0.075 Uiso calc R 1 1 . .
    H H11B -0.2157 -0.0286 0.2379 0.075 Uiso calc R 1 1 . .
    C C12 -0.4151(4) 0.00567(19) 0.12867(16) 0.0777(6) Uani d . 1 1 . .
    H H12A -0.3110 -0.0377 0.0735 0.093 Uiso calc R 1 1 . .
    H H12B -0.4894 0.0714 0.0967 0.093 Uiso calc R 1 1 . .
    C C13 -0.5711(4) -0.05892(19) 0.17717(19) 0.0862(7) Uani d . 1 1 . .
    H H13A -0.6463 -0.0733 0.1237 0.103 Uiso calc R 1 1 . .
    H H13B -0.4946 -0.1286 0.2016 0.103 Uiso calc R 1 1 . .
    C C14 -0.7281(4) 0.00134(19) 0.26845(18) 0.0795(6) Uani d . 1 1 . .
    H H14A -0.8190 -0.0444 0.3005 0.095 Uiso calc R 1 1 . .
    H H14B -0.8163 0.0670 0.2428 0.095 Uiso calc R 1 1 . .
    C C15 -0.6158(3) 0.03203(17) 0.35076(15) 0.0665(5) Uani d . 1 1 . .
    H H15A -0.7197 0.0742 0.4067 0.080 Uiso calc R 1 1 . .
    H H15B -0.5395 -0.0339 0.3816 0.080 Uiso calc R 1 1 . .
    C C16 0.0433(3) 0.30659(15) 0.73897(11) 0.0525(4) Uani d . 1 1 . .
    H H16A 0.0098 0.3849 0.7276 0.063 Uiso calc R 1 1 . .
    H H16B 0.1953 0.2778 0.7200 0.063 Uiso calc R 1 1 . .
    C C17 -0.0299(3) 0.28262(14) 0.85363(11) 0.0500(4) Uani d . 1 1 . .
    H H17 0.0038 0.2032 0.8626 0.060 Uiso calc R 1 1 . .
    C C18 -0.2652(3) 0.32768(16) 0.88989(12) 0.0571(4) Uani d . 1 1 . .
    H H18A -0.3025 0.4059 0.8784 0.069 Uiso calc R 1 1 . .
    H H18B -0.3411 0.2949 0.8482 0.069 Uiso calc R 1 1 . .
    C C19 -0.3324(3) 0.3047(2) 1.00661(13) 0.0713(6) Uani d . 1 1 . .
    H H19A -0.4822 0.3385 1.0281 0.086 Uiso calc R 1 1 . .
    H H19B -0.3101 0.2265 1.0167 0.086 Uiso calc R 1 1 . .
    C C20 -0.2097(3) 0.3479(2) 1.07503(13) 0.0755(6) Uani d . 1 1 . .
    H H20A -0.2480 0.4271 1.0729 0.091 Uiso calc R 1 1 . .
    H H20B -0.2473 0.3259 1.1476 0.091 Uiso calc R 1 1 . .
    C C21 0.0244(3) 0.3063(2) 1.03912(14) 0.0855(7) Uani d . 1 1 . .
    H H21A 0.0658 0.2281 1.0511 0.103 Uiso calc R 1 1 . .
    H H21B 0.0976 0.3409 1.0807 0.103 Uiso calc R 1 1 . .
    C C22 0.0908(3) 0.3291(2) 0.92233(13) 0.0706(6) Uani d . 1 1 . .
    H H22A 0.0649 0.4073 0.9117 0.085 Uiso calc R 1 1 . .
    H H22B 0.2413 0.2969 0.9010 0.085 Uiso calc R 1 1 . .
loop_
    _atom_site_aniso_label
    _atom_site_aniso_U_11
    _atom_site_aniso_U_22
    _atom_site_aniso_U_33
    _atom_site_aniso_U_12
    _atom_site_aniso_U_13
    _atom_site_aniso_U_23
    O1 0.0823(8) 0.0788(8) 0.0403(6) -0.0437(7) -0.0227(6) 0.0013(5)
    O2 0.0878(9) 0.0868(9) 0.0294(5) -0.0490(7) -0.0117(5) -0.0017(5)
    O3 0.1073(11) 0.0992(10) 0.0400(7) -0.0588(9) -0.0200(6) 0.0126(6)
    O4 0.0700(8) 0.0812(8) 0.0408(6) -0.0389(7) -0.0108(5) -0.0017(5)
    C1 0.0534(9) 0.0468(8) 0.0358(7) -0.0132(7) -0.0093(6) -0.0030(6)
    C2 0.0623(10) 0.0546(9) 0.0326(7) -0.0175(8) -0.0140(7) -0.0004(6)
    C3 0.0596(10) 0.0563(9) 0.0364(7) -0.0190(8) -0.0150(7) -0.0059(7)
    C4 0.0612(10) 0.0616(10) 0.0379(8) -0.0272(8) -0.0092(7) -0.0034(7)
    C5 0.0618(10) 0.0586(10) 0.0311(7) -0.0193(8) -0.0094(6) -0.0058(6)
    C6 0.0580(9) 0.0581(10) 0.0349(7) -0.0208(8) -0.0122(7) -0.0056(6)
    C7 0.0581(9) 0.0508(9) 0.0376(8) -0.0144(7) -0.0108(7) -0.0023(6)
    C8 0.0700(12) 0.0821(13) 0.0543(10) -0.0387(10) -0.0084(9) -0.0001(9)
    C9 0.0628(10) 0.0688(11) 0.0424(8) -0.0274(9) -0.0130(7) -0.0026(8)
    C10 0.0554(9) 0.0567(10) 0.0491(9) -0.0192(8) -0.0186(7) -0.0024(7)
    C11 0.0644(11) 0.0728(12) 0.0551(10) -0.0219(9) -0.0170(8) -0.0115(8)
    C12 0.0951(15) 0.0896(15) 0.0598(11) -0.0326(12) -0.0261(11) -0.0183(10)
    C13 0.1146(18) 0.0749(14) 0.0933(16) -0.0410(13) -0.0549(14) -0.0056(12)
    C14 0.0806(14) 0.0876(15) 0.0923(16) -0.0464(12) -0.0389(12) 0.0143(12)
    C15 0.0657(12) 0.0796(13) 0.0647(11) -0.0324(10) -0.0199(9) 0.0060(10)
    C16 0.0600(10) 0.0700(11) 0.0344(8) -0.0261(8) -0.0110(7) -0.0060(7)
    C17 0.0632(10) 0.0591(10) 0.0320(7) -0.0201(8) -0.0122(7) -0.0030(6)
    C18 0.0603(10) 0.0788(12) 0.0414(8) -0.0310(9) -0.0132(7) 0.0013(8)
    C19 0.0726(12) 0.1068(16) 0.0428(9) -0.0418(12) -0.0042(8) 0.0003(9)
    C20 0.0836(14) 0.1131(17) 0.0355(9) -0.0389(13) -0.0022(8) -0.0136(9)
    C21 0.0782(14) 0.148(2) 0.0381(9) -0.0345(14) -0.0178(9) -0.0129(11)
    C22 0.0581(11) 0.1212(17) 0.0398(9) -0.0323(11) -0.0101(8) -0.0153(10)
_geom_special_details
;
All e.s.d.'s (except the e.s.d. in the dihedral angle between two l.s. planes)
are estimated using the full covariance matrix. The cell e.s.d.'s are taken
into account individually in the estimation of e.s.d.'s in distances, angles
and torsion angles; correlations between e.s.d.'s in cell parameters are only
used when they are defined by crystal symmetry. An approximate (isotropic)
treatment of cell e.s.d.'s is used for estimating e.s.d.'s involving l.s.
planes.
;
loop_
    _geom_bond_atom_site_label_1
    _geom_bond_atom_site_label_2
    _geom_bond_site_symmetry_2
    _geom_bond_distance
    _geom_bond_publ_flag
    O1 C3 . 1.3608(17) ?
    O1 C9 . 1.4245(19) ?
    O2 C5 . 1.3658(18) ?
    O2 C16 . 1.4322(17) ?
    O3 C7 . 1.1959(18) ?
    O4 C7 . 1.3256(18) ?
    O4 C8 . 1.4415(19) ?
    C1 C2 . 1.373(2) ?
    C1 C6 . 1.399(2) ?
    C1 C7 . 1.487(2) ?
    C2 C3 . 1.385(2) ?
    C2 H2 . 0.9300 ?
    C3 C4 . 1.385(2) ?
    C4 C5 . 1.396(2) ?
    C4 H4 . 0.9300 ?
    C5 C6 . 1.376(2) ?
    C6 H6 . 0.9300 ?
    C8 H8A . 0.9600 ?
    C8 H8B . 0.9600 ?
    C8 H8C . 0.9600 ?
    C9 C10 . 1.513(2) ?
    C9 H9A . 0.9700 ?
    C9 H9B . 0.9700 ?
    C10 C15 . 1.518(2) ?
    C10 C11 . 1.516(2) ?
    C10 H10 . 0.9800 ?
    C11 C12 . 1.526(2) ?
    C11 H11A . 0.9700 ?
    C11 H11B . 0.9700 ?
    C12 C13 . 1.514(3) ?
    C12 H12A . 0.9700 ?
    C12 H12B . 0.9700 ?
    C13 C14 . 1.506(3) ?
    C13 H13A . 0.9700 ?
    C13 H13B . 0.9700 ?
    C14 C15 . 1.518(2) ?
    C14 H14A . 0.9700 ?
    C14 H14B . 0.9700 ?
    C15 H15A . 0.9700 ?
    C15 H15B . 0.9700 ?
    C16 C17 . 1.511(2) ?
    C16 H16A . 0.9700 ?
    C16 H16B . 0.9700 ?
    C17 C22 . 1.523(2) ?
    C17 C18 . 1.512(2) ?
    C17 H17 . 0.9800 ?
    C18 C19 . 1.526(2) ?
    C18 H18A . 0.9700 ?
    C18 H18B . 0.9700 ?
    C19 C20 . 1.508(2) ?
    C19 H19A . 0.9700 ?
    C19 H19B . 0.9700 ?
    C20 C21 . 1.499(3) ?
    C20 H20A . 0.9700 ?
    C20 H20B . 0.9700 ?
    C21 C22 . 1.525(2) ?
    C21 H21A . 0.9700 ?
    C21 H21B . 0.9700 ?
    C22 H22A . 0.9700 ?
    C22 H22B . 0.9700 ?
loop_
    _geom_angle_atom_site_label_1
    _geom_angle_atom_site_label_2
    _geom_angle_atom_site_label_3
    _geom_angle_site_symmetry_1
    _geom_angle_site_symmetry_3
    _geom_angle
    _geom_angle_publ_flag
    C3 O1 C9 . . 118.71(12) ?
    C5 O2 C16 . . 117.86(12) ?
    C7 O4 C8 . . 116.24(12) ?
    C2 C1 C6 . . 120.88(14) ?
    C2 C1 C7 . . 116.97(13) ?
    C6 C1 C7 . . 122.15(13) ?
    C1 C2 C3 . . 119.89(14) ?
    C1 C2 H2 . . 120.1 ?
    C3 C2 H2 . . 120.1 ?
    O1 C3 C4 . . 124.58(14) ?
    O1 C3 C2 . . 115.13(13) ?
    C4 C3 C2 . . 120.28(14) ?
    C3 C4 C5 . . 119.23(15) ?
    C3 C4 H4 . . 120.4 ?
    C5 C4 H4 . . 120.4 ?
    O2 C5 C6 . . 124.79(13) ?
    O2 C5 C4 . . 114.21(14) ?
    C6 C5 C4 . . 121.00(13) ?
    C5 C6 C1 . . 118.70(14) ?
    C5 C6 H6 . . 120.6 ?
    C1 C6 H6 . . 120.6 ?
    O3 C7 O4 . . 123.11(15) ?
    O3 C7 C1 . . 123.90(14) ?
    O4 C7 C1 . . 112.99(12) ?
    O4 C8 H8A . . 109.5 ?
    O4 C8 H8B . . 109.5 ?
    H8A C8 H8B . . 109.5 ?
    O4 C8 H8C . . 109.5 ?
    H8A C8 H8C . . 109.5 ?
    H8B C8 H8C . . 109.5 ?
    O1 C9 C10 . . 108.22(13) ?
    O1 C9 H9A . . 110.1 ?
    C10 C9 H9A . . 110.1 ?
    O1 C9 H9B . . 110.1 ?
    C10 C9 H9B . . 110.1 ?
    H9A C9 H9B . . 108.4 ?
    C9 C10 C15 . . 109.83(14) ?
    C9 C10 C11 . . 112.77(14) ?
    C15 C10 C11 . . 110.74(15) ?
    C9 C10 H10 . . 107.8 ?
    C15 C10 H10 . . 107.8 ?
    C11 C10 H10 . . 107.8 ?
    C12 C11 C10 . . 110.79(15) ?
    C12 C11 H11A . . 109.5 ?
    C10 C11 H11A . . 109.5 ?
    C12 C11 H11B . . 109.5 ?
    C10 C11 H11B . . 109.5 ?
    H11A C11 H11B . . 108.1 ?
    C11 C12 C13 . . 111.22(17) ?
    C11 C12 H12A . . 109.4 ?
    C13 C12 H12A . . 109.4 ?
    C11 C12 H12B . . 109.4 ?
    C13 C12 H12B . . 109.4 ?
    H12A C12 H12B . . 108.0 ?
    C14 C13 C12 . . 111.78(17) ?
    C14 C13 H13A . . 109.3 ?
    C12 C13 H13A . . 109.3 ?
    C14 C13 H13B . . 109.3 ?
    C12 C13 H13B . . 109.3 ?
    H13A C13 H13B . . 107.9 ?
    C13 C14 C15 . . 110.87(17) ?
    C13 C14 H14A . . 109.5 ?
    C15 C14 H14A . . 109.5 ?
    C13 C14 H14B . . 109.5 ?
    C15 C14 H14B . . 109.5 ?
    H14A C14 H14B . . 108.1 ?
    C10 C15 C14 . . 111.39(16) ?
    C10 C15 H15A . . 109.3 ?
    C14 C15 H15A . . 109.3 ?
    C10 C15 H15B . . 109.3 ?
    C14 C15 H15B . . 109.3 ?
    H15A C15 H15B . . 108.0 ?
    O2 C16 C17 . . 108.62(13) ?
    O2 C16 H16A . . 110.0 ?
    C17 C16 H16A . . 110.0 ?
    O2 C16 H16B . . 110.0 ?
    C17 C16 H16B . . 110.0 ?
    H16A C16 H16B . . 108.3 ?
    C16 C17 C22 . . 109.33(14) ?
    C16 C17 C18 . . 113.02(14) ?
    C22 C17 C18 . . 109.76(13) ?
    C16 C17 H17 . . 108.2 ?
    C22 C17 H17 . . 108.2 ?
    C18 C17 H17 . . 108.2 ?
    C19 C18 C17 . . 111.55(15) ?
    C19 C18 H18A . . 109.3 ?
    C17 C18 H18A . . 109.3 ?
    C19 C18 H18B . . 109.3 ?
    C17 C18 H18B . . 109.3 ?
    H18A C18 H18B . . 108.0 ?
    C20 C19 C18 . . 111.71(15) ?
    C20 C19 H19A . . 109.3 ?
    C18 C19 H19A . . 109.3 ?
    C20 C19 H19B . . 109.3 ?
    C18 C19 H19B . . 109.3 ?
    H19A C19 H19B . . 107.9 ?
    C21 C20 C19 . . 111.69(16) ?
    C21 C20 H20A . . 109.3 ?
    C19 C20 H20A . . 109.3 ?
    C21 C20 H20B . . 109.3 ?
    C19 C20 H20B . . 109.3 ?
    H20A C20 H20B . . 107.9 ?
    C20 C21 C22 . . 111.75(17) ?
    C20 C21 H21A . . 109.3 ?
    C22 C21 H21A . . 109.3 ?
    C20 C21 H21B . . 109.3 ?
    C22 C21 H21B . . 109.3 ?
    H21A C21 H21B . . 107.9 ?
    C17 C22 C21 . . 111.58(16) ?
    C17 C22 H22A . . 109.3 ?
    C21 C22 H22A . . 109.3 ?
    C17 C22 H22B . . 109.3 ?
    C21 C22 H22B . . 109.3 ?
    H22A C22 H22B . . 108.0 ?
loop_
    _geom_torsion_atom_site_label_1
    _geom_torsion_atom_site_label_2
    _geom_torsion_atom_site_label_3
    _geom_torsion_atom_site_label_4
    _geom_torsion_site_symmetry_1
    _geom_torsion_site_symmetry_2
    _geom_torsion_site_symmetry_3
    _geom_torsion_site_symmetry_4
    _geom_torsion
    _geom_torsion_publ_flag
    C2 C3 O1 C9 . . . . 172.88(15) ?
    C4 C3 O1 C9 . . . . -7.4(3) ?
    C3 O1 C9 C10 . . . . 179.66(14) ?
    O1 C9 C10 C11 . . . . 62.55(19) ?
    O1 C9 C10 C15 . . . . -173.41(15) ?
    C4 C5 O2 C16 . . . . -176.46(15) ?
    C6 C5 O2 C16 . . . . 3.3(3) ?
    C5 O2 C16 C17 . . . . 175.59(14) ?
    O2 C16 C17 C18 . . . . -61.10(19) ?
    O2 C16 C17 C22 . . . . 176.33(15) ?
loop_
    _geom_hbond_atom_site_label_D
    _geom_hbond_atom_site_label_H
    _geom_hbond_atom_site_label_A
    _geom_hbond_site_symmetry_A
    _geom_hbond_distance_DH
    _geom_hbond_distance_HA
    _geom_hbond_distance_DA
    _geom_hbond_angle_DHA
    C8 H8B O4 2_666 0.96 2.58 3.409(2) 145.2
    C16 H16A O3 2_566 0.97 2.71 3.573(2) 147.9
    C18 H18A O3 2_566 0.97 2.72 3.590(2) 149.4
_iucr_refine_instructions_details
;
TITL Balija Cyclohex monomer redone proc aniso with all H
CELL 0.7107 6.649,12.668,12.873,87.64,79.46,75.06,
ZERR 4 .001 .001 .001 0.01 .01 0.01
LATT 1
SFAC  O C H
UNIT 8 44 64
MORE 2
EQIV $1 1-x, 1-y, 1-z
EQIV $2 -x, 1-y, 1-z
EQIV $3 x-1,y,z
MPLA 12 C1 C2 C3 C4 C5 C6 C7 O3 O4 C8 O1 O2 C9 C10 C11 C15 C16 C17 C18 C22 =
   C1_$1 C2_$1 C3_$1 C4_$1 C5_$1 C6_$1 C7_$1 O1_$1 O2_$1 O3_$1 O4_$1 C8_$1 =
   C1_$2 C2_$2 C3_$2 C4_$2 C5_$2 C6_$2 C7_$2 O3_$2 O4_$2 C8_$2  =
   C1_$3 C2_$3 C3_$3 C4_$3 C5_$3 C6_$3 C7_$3 O3_$3 O4_$3 C8_$3
MPLA  4 C7 O3 O4 C8
MPLA  6 C1  C2  C3  C4  C5  C6
MPLA  6 C10 C11 C12 C13 C14 C15
MPLA  6 C1  C2  C3  C4  C5  C6
MPLA  6 C17 C18 C19 C20 C21 C22
CONF C2 C3 O1 C9
CONF C4 C3 O1 C9
CONF C3 O1 C9 C10
CONF O1 C9 C10 C11
CONF O1 C9 C10 C15
CONF C4 C5 O2 C16
CONF C6 C5 O2 C16
CONF C5 O2 C16 C17
CONF O2 C16 C17 C18
CONF O2 C16 C17 C22
HTAB C8 O4_$1
HTAB C16 O3_$2
HTAB C18 O3_$2
ACTA
L.S. 15
OMIT 0 1 0
OMIT 0 0 1
BOND $H
FMAP -2
WGHT    0.033000    0.270000
EXTI    0.011496
FVAR       1.65041
O1    1   -0.234349    0.202648    0.342406    11.00000    0.08231    0.07877 =
         0.04029    0.00129   -0.02268   -0.04370
O2    1   -0.061617    0.256401    0.675009    11.00000    0.08784    0.08684 =
         0.02935   -0.00169   -0.01167   -0.04902
O3    1    0.287773    0.421363    0.253023    11.00000    0.10734    0.09920 =
         0.04000    0.01258   -0.01996   -0.05879
O4    1    0.377532    0.447002    0.405941    11.00000    0.07001    0.08123 =
         0.04083   -0.00170   -0.01076   -0.03890
C1    2    0.124970    0.346848    0.408039    11.00000    0.05340    0.04683 =
         0.03577   -0.00300   -0.00935   -0.01317
C2    2    0.009117    0.302189    0.352440    11.00000    0.06229    0.05461 =
         0.03260   -0.00044   -0.01402   -0.01752
AFIX  43
H2    3    0.021653    0.311801    0.279741    11.00000   -1.20000
AFIX   0
C3    2   -0.126404    0.242820    0.404789    11.00000    0.05963    0.05632 =
         0.03636   -0.00592   -0.01500   -0.01897
C4    2   -0.145493    0.228167    0.513024    11.00000    0.06115    0.06157 =
         0.03786   -0.00341   -0.00915   -0.02722
AFIX  43
H4    3   -0.235535    0.187782    0.548204    11.00000   -1.20000
AFIX   0
C5    2   -0.028033    0.274709    0.568696    11.00000    0.06182    0.05859 =
         0.03111   -0.00575   -0.00944   -0.01925
C6    2    0.107620    0.333626    0.517488    11.00000    0.05801    0.05809 =
         0.03485   -0.00560   -0.01216   -0.02084
AFIX  43
H6    3    0.186215    0.364054    0.554904    11.00000   -1.20000
AFIX   0
C7    2    0.269720    0.408104    0.346453    11.00000    0.05808    0.05076 =
         0.03763   -0.00233   -0.01085   -0.01442
C8    2    0.518465    0.509208    0.352072    11.00000    0.06997    0.08206 =
         0.05425   -0.00012   -0.00835   -0.03870
AFIX 137
H8A   3    0.607888    0.468331    0.292232    11.00000   -1.20000
H8B   3    0.604164    0.523636    0.399531    11.00000   -1.20000
H8C   3    0.437200    0.577085    0.328577    11.00000   -1.20000
AFIX   0
C9    2   -0.358385    0.130303    0.387649    11.00000    0.06275    0.06880 =
         0.04243   -0.00262   -0.01300   -0.02743
AFIX  23
H9A   3   -0.465471    0.166093    0.445892    11.00000   -1.20000
H9B   3   -0.269233    0.065757    0.414471    11.00000   -1.20000
AFIX   0
C10   2   -0.462077    0.098421    0.302748    11.00000    0.05544    0.05673 =
         0.04909   -0.00235   -0.01859   -0.01915
AFIX  13
H10   3   -0.543556    0.165724    0.274555    11.00000   -1.20000
AFIX   0
C11   2   -0.303026    0.036915    0.211579    11.00000    0.06444    0.07281 =
         0.05509   -0.01151   -0.01703   -0.02185
AFIX  23
H11A  3   -0.211432    0.082281    0.179462    11.00000   -1.20000
H11B  3   -0.215704   -0.028606    0.237876    11.00000   -1.20000
AFIX   0
C12   2   -0.415134    0.005666    0.128670    11.00000    0.09512    0.08958 =
         0.05978   -0.01826   -0.02613   -0.03256
AFIX  23
H12A  3   -0.311043   -0.037666    0.073513    11.00000   -1.20000
H12B  3   -0.489409    0.071382    0.096663    11.00000   -1.20000
AFIX   0
C13   2   -0.571088   -0.058915    0.177172    11.00000    0.11458    0.07494 =
         0.09332   -0.00563   -0.05490   -0.04099
AFIX  23
H13A  3   -0.646311   -0.073336    0.123694    11.00000   -1.20000
H13B  3   -0.494550   -0.128602    0.201566    11.00000   -1.20000
AFIX   0
C14   2   -0.728132    0.001339    0.268454    11.00000    0.08056    0.08765 =
         0.09234    0.01431   -0.03889   -0.04641
AFIX  23
H14A  3   -0.818994   -0.044414    0.300515    11.00000   -1.20000
H14B  3   -0.816321    0.066975    0.242817    11.00000   -1.20000
AFIX   0
C15   2   -0.615821    0.032027    0.350759    11.00000    0.06573    0.07955 =
         0.06472    0.00604   -0.01990   -0.03243
AFIX  23
H15A  3   -0.719736    0.074152    0.406741    11.00000   -1.20000
H15B  3   -0.539537   -0.033903    0.381643    11.00000   -1.20000
AFIX   0
C16   2    0.043338    0.306593    0.738967    11.00000    0.06003    0.06997 =
         0.03443   -0.00604   -0.01102   -0.02610
AFIX  23
H16A  3    0.009837    0.384893    0.727610    11.00000   -1.20000
H16B  3    0.195326    0.277836    0.719955    11.00000   -1.20000
AFIX   0
C17   2   -0.029919    0.282620    0.853629    11.00000    0.06319    0.05906 =
         0.03204   -0.00298   -0.01217   -0.02005
AFIX  13
H17   3    0.003753    0.203154    0.862553    11.00000   -1.20000
AFIX   0
C18   2   -0.265181    0.327684    0.889895    11.00000    0.06029    0.07879 =
         0.04137    0.00134   -0.01322   -0.03104
AFIX  23
H18A  3   -0.302454    0.405942    0.878370    11.00000   -1.20000
H18B  3   -0.341092    0.294948    0.848157    11.00000   -1.20000
AFIX   0
C19   2   -0.332359    0.304691    1.006611    11.00000    0.07255    0.10684 =
         0.04281    0.00030   -0.00422   -0.04180
AFIX  23
H19A  3   -0.482163    0.338456    1.028114    11.00000   -1.20000
H19B  3   -0.310052    0.226497    1.016747    11.00000   -1.20000
AFIX   0
C20   2   -0.209660    0.347856    1.075029    11.00000    0.08361    0.11311 =
         0.03554   -0.01355   -0.00220   -0.03887
AFIX  23
H20A  3   -0.247970    0.427062    1.072932    11.00000   -1.20000
H20B  3   -0.247299    0.325941    1.147579    11.00000   -1.20000
AFIX   0
C21   2    0.024410    0.306253    1.039119    11.00000    0.07819    0.14750 =
         0.03813   -0.01288   -0.01776   -0.03451
AFIX  23
H21A  3    0.065756    0.228149    1.051077    11.00000   -1.20000
H21B  3    0.097601    0.340920    1.080691    11.00000   -1.20000
AFIX   0
C22   2    0.090785    0.329061    0.922326    11.00000    0.05809    0.12116 =
         0.03984   -0.01531   -0.01009   -0.03227
AFIX  23
H22A  3    0.064889    0.407333    0.911718    11.00000   -1.20000
H22B  3    0.241264    0.296905    0.901016    11.00000   -1.20000
HKLF 4
REM  Balija Cyclohex monomer redone proc aniso with all H
REM R1 =  0.0444 for   3013 Fo > 4sig(Fo)  and  0.0678 for all   4051 data
REM    237 parameters refined using      0 restraints
END
WGHT      0.0310      0.2687
REM Highest difference peak  0.166,  deepest hole -0.143,  1-sigma level  0.029
Q1    1  -0.4945 -0.0406  0.3410  11.00000  0.05    0.17
Q2    1   0.4949  0.5834  0.3974  11.00000  0.05    0.17
Q3    1   0.1575  0.3967  0.3860  11.00000  0.05    0.16
Q4    1   0.6579  0.4737  0.3610  11.00000  0.05    0.16
Q5    1  -0.8330  0.0433  0.3142  11.00000  0.05   -0.14
Q6    1   0.2359  0.3450  0.8946  11.00000  0.05    0.14
Q7    1  -0.1027  0.3028  0.3830  11.00000  0.05    0.14
Q8    1   0.1056  0.2685  0.5430  11.00000  0.05    0.13
Q9    1   0.1687  0.4575  0.2892  11.00000  0.05    0.13
Q10   1  -0.0057  0.2749  0.4621  11.00000  0.05   -0.12
Q11   1  -0.0345  0.3329  0.5450  11.00000  0.05    0.12
Q12   1  -0.6012 -0.0768  0.2552  11.00000  0.05    0.12
Q13   1  -0.3547  0.0392  0.2883  11.00000  0.05    0.12
Q14   1   0.0106  0.3626  0.3950  11.00000  0.05    0.12
Q15   1   0.0369  0.2927  0.6100  11.00000  0.05   -0.12
Q16   1  -0.1376  0.3392  0.9721  11.00000  0.05   -0.12
Q17   1  -0.4652  0.2708  1.0247  11.00000  0.05    0.11
Q18   1   0.1096  0.2952  0.3828  11.00000  0.05    0.11
Q19   1   0.1419  0.3602  0.7158  11.00000  0.05    0.11
Q20   1  -0.0323  0.2154  0.5286  11.00000  0.05    0.11
;
