# Supplementary material for: Methyl 3,5-bis(cyclo­hexyl­meth­oxy)benzoate
Source: Acta Crystallogr Sect E Struct Rep Online. 2014 Mar 8;70(Pt 4):o400–1. doi: 10.1107/S1600536814004607 (PMC3998623; doi:10.1107/S1600536814004607)
Supplement: Supplementary file 2 [file e-70-0o400-Isup2.hkl]

# 
# h,k,l, Fc-squared, Fo-squared, sigma(Fo-squared) and status flag 
# 
data_I
_shelx_title ' Balija Cyclohex monomer redone proc aniso with all H' 
_shelx_refln_list_code          4 
_shelx_F_calc_maximum      153.39 
_exptl_crystal_F_000       392.00 
_reflns_d_resolution_high  0.8116 
 
loop_ 
 _symmetry_equiv_pos_as_xyz 
 'x, y, z' 
 '-x, -y, -z' 
 
_cell_length_a     6.6490 
_cell_length_b    12.6680 
_cell_length_c    12.8730 
_cell_angle_alpha  87.640 
_cell_angle_beta   79.460 
_cell_angle_gamma  75.060 
 
_shelx_F_squared_multiplier     1.000 
 
loop_ 
 _refln_index_h 
 _refln_index_k 
 _refln_index_l 
 _refln_F_squared_calc 
 _refln_F_squared_meas 
 _refln_F_squared_sigma 
 _refln_observed_status 
   1   0   0      508.44      498.97     20.05 o 
   2   0   0       43.30       45.10      2.04 o 
   3   0   0      533.12      507.50     20.60 o 
   4   0   0       56.32       59.48      2.86 o 
   5   0   0        7.11        8.79      0.60 o 
   6   0   0        1.24        0.00      1.23 o 
   7   0   0        3.57        3.62      0.70 o 
  -7   1   0        2.77        2.06      0.69 o 
  -6   1   0        0.99        2.00      0.51 o 
  -5   1   0        2.29        4.08      0.49 o 
  -4   1   0        1.55        0.37      0.35 o 
  -3   1   0       13.07       14.08      0.80 o 
  -2   1   0       22.18       27.10      1.38 o 
  -1   1   0     6550.60     6488.31    261.18 o 
   1   1   0       61.85       61.36      2.57 o 
   2   1   0      169.42      155.93      6.43 o 
   3   1   0      221.79      215.73      8.93 o 
   4   1   0       44.90       57.49      2.77 o 
   5   1   0       22.66       26.86      1.56 o 
   6   1   0        0.68       -0.23      0.50 o 
   7   1   0        8.27        8.00      0.79 o 
  -7   2   0        0.05        0.36      0.64 o 
  -6   2   0        1.39        1.56      0.55 o 
  -5   2   0        2.63        2.83      0.49 o 
  -4   2   0       45.05       38.99      2.17 o 
  -3   2   0      279.56      279.57     11.54 o 
  -2   2   0      584.35      590.89     23.88 o 
  -1   2   0    23527.51    24487.32    981.97 o 
   0   2   0     1216.08     1194.67     49.08 o 
   1   2   0     6609.84     6347.52    255.56 o 
   2   2   0      409.86      379.65     15.38 o 
   3   2   0      245.04      264.68     10.88 o 
   4   2   0        0.01        0.09      0.77 o 
   5   2   0        0.16        0.38      0.40 o 
   6   2   0       34.81       31.82      1.74 o 
   7   2   0        2.68        3.14      0.72 o 
  -7   3   0        0.06       -0.97      1.57 o 
  -6   3   0        1.47       -0.57      1.41 o 
  -5   3   0        5.56        4.11      0.54 o 
  -4   3   0       65.46       58.73      2.97 o 
  -3   3   0      175.50      174.28      7.39 o 
  -2   3   0      251.81      246.90     10.17 o 
  -1   3   0     6002.29     5870.16    237.51 o 
   0   3   0     7217.46     6850.15    276.08 o 
   1   3   0       56.51       56.29      2.44 o 
   2   3   0      164.96      169.24      6.99 o 
   3   3   0      434.38      461.44     18.75 o 
   4   3   0       88.07       85.56      3.87 o 
   5   3   0        0.52        1.42      0.41 o 
   6   3   0       18.36       16.62      0.92 o 
   7   3   0       37.02       40.27      2.29 o 
   8   3   0        4.16        3.42      0.74 o 
  -7   4   0        0.26       -0.65      0.69 o 
  -6   4   0        3.64        3.67      0.65 o 
  -5   4   0        0.06       -0.83      1.19 o 
  -4   4   0        0.10        0.96      0.45 o 
  -3   4   0      158.78      155.14      6.69 o 
  -2   4   0     1693.73     1643.97     66.08 o 
  -1   4   0        0.03       -0.68      0.68 o 
   0   4   0     1095.10     1059.42     42.57 o 
   1   4   0      856.57      856.10     34.44 o 
   2   4   0      719.97      774.88     31.23 o 
   3   4   0        0.88        0.26      0.65 o 
   4   4   0       17.09       15.06      0.83 o 
   5   4   0       35.18       29.76      1.67 o 
   6   4   0        0.69        0.26      0.57 o 
   7   4   0       16.23       15.54      0.99 o 
   8   4   0        0.97        0.94      0.67 o 
  -6   5   0        0.30        0.44      0.63 o 
  -5   5   0        1.39        2.05      0.54 o 
  -4   5   0       38.05       39.56      2.20 o 
  -3   5   0      296.52      293.32     12.24 o 
  -2   5   0     2926.32     2898.86    116.33 o 
  -1   5   0      308.77      313.13     12.83 o 
   0   5   0      227.19      222.60      9.16 o 
   1   5   0      295.43      264.95     10.85 o 
   2   5   0       54.83       60.78      2.76 o 
   3   5   0      284.45      286.28     11.80 o 
   4   5   0       16.99       16.50      0.95 o 
   5   5   0        5.94        4.64      0.48 o 
   6   5   0      166.65      158.92      7.13 o 
   7   5   0       19.19       17.87      1.06 o 
   8   5   0        0.90        0.50      1.71 o 
  -6   6   0        0.10       -1.01      1.51 o 
  -5   6   0        0.94        1.42      0.59 o 
  -4   6   0        0.45        0.26      0.52 o 
  -3   6   0        1.80        1.95      0.57 o 
  -2   6   0        4.58        4.38      0.53 o 
  -1   6   0       57.02       49.30      2.43 o 
   0   6   0       14.82       13.67      0.77 o 
   1   6   0       85.01       91.33      3.98 o 
   2   6   0        7.25        7.91      0.44 o 
   3   6   0      118.50      103.20      4.53 o 
   4   6   0       27.48       28.32      1.63 o 
   5   6   0        6.74        5.12      0.54 o 
   6   6   0        3.88        1.95      0.55 o 
   7   6   0        5.87        7.20      0.72 o 
  -6   7   0        0.87        0.43      1.70 o 
  -5   7   0        3.24        4.97      0.67 o 
  -4   7   0       13.70       10.03      0.77 o 
  -3   7   0      790.73      749.23     30.60 o 
  -2   7   0      161.11      157.21      6.84 o 
  -1   7   0       10.71       10.68      0.61 o 
   0   7   0       73.27       78.35      3.55 o 
   1   7   0        0.24        0.41      0.29 o 
   2   7   0       76.13       69.17      3.18 o 
   3   7   0        0.74       -0.09      0.76 o 
   4   7   0        1.06        1.08      0.39 o 
   5   7   0       47.35       39.18      2.21 o 
   6   7   0        3.88        3.62      0.55 o 
   7   7   0        0.64       -0.06      1.47 o 
  -5   8   0        0.12       -0.68      0.68 o 
  -4   8   0       29.74       25.97      1.53 o 
  -3   8   0      105.45       93.09      4.73 o 
  -2   8   0        1.61        3.28      0.55 o 
  -1   8   0       10.03        9.45      0.59 o 
   0   8   0       72.32       65.15      3.12 o 
   1   8   0       59.81       64.59      3.07 o 
   2   8   0       97.63      100.29      4.47 o 
   3   8   0       23.74       24.37      1.38 o 
   4   8   0        7.66        6.55      0.53 o 
   5   8   0       53.42       49.45      2.77 o 
   6   8   0        5.69        5.36      0.63 o 
   7   8   0        0.76        1.20      0.61 o 
  -5   9   0        3.11        2.80      0.77 o 
  -4   9   0       41.64       32.14      1.76 o 
  -3   9   0       15.30       12.78      0.88 o 
  -2   9   0       45.50       47.38      2.56 o 
  -1   9   0       13.00       13.92      0.80 o 
   0   9   0       72.76       80.52      3.82 o 
   1   9   0        7.44        7.54      0.54 o 
   2   9   0       26.87       30.27      1.73 o 
   3   9   0       11.89        9.24      0.60 o 
   4   9   0        0.97        0.77      0.48 o 
   5   9   0        0.85       -0.93      1.22 o 
   6   9   0       12.47       11.89      0.84 o 
   7   9   0        5.97        7.25      0.76 o 
  -4  10   0       37.63       36.82      2.03 o 
  -3  10   0       21.59       17.85      1.08 o 
  -2  10   0       10.37        9.08      0.72 o 
  -1  10   0        1.27        1.37      0.67 o 
   0  10   0        2.75        1.95      0.64 o 
   1  10   0        3.65        4.14      0.49 o 
   2  10   0        2.74        1.86      0.45 o 
   3  10   0        2.88        2.16      0.47 o 
   4  10   0      112.80      100.14      4.77 o 
   5  10   0       18.13       20.57      1.13 o 
   6  10   0        1.44        0.24      1.34 o 
   7  10   0        1.59       -1.25      1.64 o 
  -4  11   0        0.02       -0.79      1.89 o 
  -3  11   0        0.60        1.80      0.70 o 
  -2  11   0        8.13        7.61      0.75 o 
  -1  11   0        3.51        3.39      0.58 o 
   0  11   0       17.83       18.54      1.05 o 
   1  11   0       10.90       11.97      0.73 o 
   2  11   0       10.87       10.24      0.68 o 
   3  11   0        8.67        8.83      0.66 o 
   4  11   0        5.64        4.37      0.60 o 
   5  11   0        4.70        4.08      0.61 o 
   6  11   0       10.82       13.22      0.92 o 
  -3  12   0        5.06        3.42      0.78 o 
  -2  12   0        0.89       -0.93      1.53 o 
  -1  12   0        2.09        3.34      0.64 o 
   0  12   0        3.78        5.28      0.60 o 
   1  12   0        1.75        2.66      0.52 o 
   2  12   0        0.00       -0.37      0.50 o 
   3  12   0       53.65       52.35      2.86 o 
   4  12   0        7.47        6.89      0.68 o 
   5  12   0        0.00        0.48      0.57 o 
   6  12   0        1.70        1.56      0.68 o 
  -2  13   0        0.36       -0.41      1.62 o 
  -1  13   0        1.89        2.67      0.68 o 
   0  13   0        4.72        5.58      0.67 o 
   1  13   0        1.44        1.19      0.58 o 
   2  13   0        2.70        2.76      0.62 o 
   3  13   0        1.95        1.77      0.62 o 
   4  13   0        3.53       -0.69      0.69 o 
   5  13   0        2.13        2.77      0.66 o 
   6  13   0        0.60        1.45      0.71 o 
  -1  14   0        0.05        0.73      0.67 o 
   0  14   0        0.16        0.14      0.82 o 
   1  14   0        1.43        1.27      0.62 o 
   2  14   0        6.61        6.00      0.75 o 
   3  14   0        0.00       -0.82      1.48 o 
   4  14   0        0.94        0.77      0.64 o 
   5  14   0        1.06        1.58      0.68 o 
   0  15   0        0.05        0.66      0.88 o 
   1  15   0        1.06        1.84      0.69 o 
   2  15   0        5.84        6.94      0.80 o 
   3  15   0        1.03        0.41      1.50 o 
   4  15   0        0.00        0.04      0.68 o 
  -3 -15   1        0.57       -0.49      1.52 o 
  -2 -15   1        2.45        2.18      0.70 o 
  -1 -15   1        0.48        0.66      0.87 o 
   0 -15   1        0.33        0.26      1.64 o 
  -5 -14   1        3.52        4.49      0.77 o 
  -4 -14   1        1.21        1.01      0.64 o 
  -3 -14   1        0.17        0.64      1.44 o 
  -2 -14   1        5.21        4.45      0.71 o 
  -1 -14   1        0.97        1.12      0.80 o 
   0 -14   1        0.85       -0.41      1.59 o 
   1 -14   1        0.01       -0.64      0.90 o 
  -5 -13   1        0.30        0.00      1.52 o 
  -4 -13   1        1.24        3.04      0.62 o 
  -3 -13   1       29.49       25.50      1.52 o 
  -2 -13   1        0.01        0.00      1.33 o 
  -1 -13   1        0.29        0.23      0.57 o 
   0 -13   1        6.81        6.18      0.70 o 
   1 -13   1        2.68        3.70      0.95 o 
   2 -13   1        3.81        4.24      0.76 o 
  -6 -12   1        6.66       10.51      0.87 o 
  -5 -12   1        4.06        4.66      0.67 o 
  -4 -12   1        8.63        8.84      0.74 o 
  -3 -12   1       13.01       11.88      0.79 o 
  -2 -12   1        0.43       -0.71      1.18 o 
  -1 -12   1        0.54        0.86      0.50 o 
   0 -12   1        2.43        3.43      0.57 o 
   1 -12   1       70.61       73.87      3.97 o 
   2 -12   1        1.61        0.12      1.60 o 
   3 -12   1        0.69        1.10      0.71 o 
  -6 -11   1        1.78        2.69      0.66 o 
  -5 -11   1        0.07        0.46      0.55 o 
  -4 -11   1       34.14       30.04      1.60 o 
  -3 -11   1        8.65        8.04      0.64 o 
  -2 -11   1        2.87        1.06      0.52 o 
  -1 -11   1       13.95       13.72      0.80 o 
   0 -11   1        5.70        6.77      0.65 o 
   1 -11   1        0.07       -0.65      0.70 o 
   2 -11   1        1.67        3.41      0.62 o 
   3 -11   1        1.00        1.72      0.67 o 
   4 -11   1        1.91        2.07      0.79 o 
  -7 -10   1        1.62       -1.13      1.75 o 
  -6 -10   1        0.35        0.00      1.45 o 
  -5 -10   1        1.21       -0.64      1.29 o 
  -4 -10   1       10.26        8.39      0.65 o 
  -3 -10   1        5.59        6.05      0.55 o 
  -2 -10   1        0.93        2.35      0.43 o 
  -1 -10   1        3.69        5.72      0.53 o 
   0 -10   1      149.02      147.07      6.57 o 
   1 -10   1        1.04        1.11      0.48 o 
   2 -10   1        2.38        1.87      0.53 o 
   3 -10   1       27.98       29.70      1.65 o 
   4 -10   1       28.18       29.17      1.66 o 
  -7  -9   1       10.93       14.35      0.98 o 
  -6  -9   1        4.40        5.96      0.66 o 
  -5  -9   1        0.92       -0.05      0.48 o 
  -4  -9   1       13.94       13.19      0.80 o 
  -3  -9   1       21.09       17.69      1.01 o 
  -2  -9   1        0.98       -0.14      0.93 o 
  -1  -9   1       13.20       15.02      0.84 o 
   0  -9   1       41.06       44.41      2.46 o 
   1  -9   1        0.00        0.17      0.57 o 
   2  -9   1        0.32       -1.23      1.23 o 
   3  -9   1       23.49       27.98      1.62 o 
   4  -9   1        1.07        0.83      0.71 o 
   5  -9   1        2.17        0.35      1.69 o 
  -7  -8   1        6.04        6.94      0.76 o 
  -6  -8   1        1.16        0.00      1.36 o 
  -5  -8   1       24.68       19.12      1.03 o 
  -4  -8   1       36.69       38.11      2.10 o 
  -3  -8   1        0.66        0.21      0.89 o 
  -2  -8   1        0.70        2.18      0.36 o 
  -1  -8   1      144.99      150.22      6.48 o 
   0  -8   1       91.25       89.24      4.08 o 
   1  -8   1       26.82       30.87      1.77 o 
   2  -8   1       80.62       79.79      3.90 o 
   3  -8   1       43.40       43.52      2.56 o 
   4  -8   1        0.33        1.64      0.64 o 
   5  -8   1        0.54        0.40      0.67 o 
  -7  -7   1        0.12        0.28      0.61 o 
  -6  -7   1        0.19        0.19      0.52 o 
  -5  -7   1        8.68        9.37      0.65 o 
  -4  -7   1        1.20        1.24      0.40 o 
  -3  -7   1        0.14        0.84      0.32 o 
  -2  -7   1        3.58        2.50      0.33 o 
  -1  -7   1     1394.84     1462.59     58.86 o 
   0  -7   1       29.43       31.18      1.71 o 
   1  -7   1      130.30      138.46      5.99 o 
   2  -7   1        0.00       -0.50      1.09 o 
   3  -7   1       11.67        6.57      0.68 o 
   4  -7   1       22.25       21.53      1.16 o 
   5  -7   1        0.60        0.66      0.62 o 
   6  -7   1        1.76        4.16      0.70 o 
  -7  -6   1        0.84        1.62      0.64 o 
  -6  -6   1       40.12       35.66      1.97 o 
  -5  -6   1       13.38       14.38      0.90 o 
  -4  -6   1        0.16        1.01      0.36 o 
  -3  -6   1        5.03       11.15      0.62 o 
  -2  -6   1       84.68       86.02      3.82 o 
  -1  -6   1        1.81        0.58      0.38 o 
   0  -6   1      608.88      610.72     24.74 o 
   1  -6   1      458.94      449.24     18.33 o 
   2  -6   1       89.46       76.54      3.62 o 
   3  -6   1        5.43        6.71      0.58 o 
   4  -6   1       25.60       25.41      1.30 o 
   5  -6   1        0.09        0.50      1.37 o 
   6  -6   1        0.06        0.23      0.64 o 
  -7  -5   1        2.72        3.82      0.66 o 
  -6  -5   1        0.40        0.43      0.57 o 
  -5  -5   1        3.45        3.37      0.46 o 
  -4  -5   1        0.14        0.87      0.34 o 
  -3  -5   1       54.11       59.35      2.80 o 
  -2  -5   1     1999.42     2141.57     85.95 o 
  -1  -5   1      215.20      237.47      9.76 o 
   0  -5   1       79.14       83.09      3.61 o 
   1  -5   1      126.87      115.12      4.94 o 
   2  -5   1      741.05      677.03     27.46 o 
   3  -5   1        7.74        8.88      0.60 o 
   4  -5   1        1.87        1.98      0.50 o 
   5  -5   1        5.53        7.51      0.65 o 
   6  -5   1        0.79       -0.82      1.49 o 
  -7  -4   1        3.12        2.09      0.66 o 
  -6  -4   1       53.33       53.47      3.01 o 
  -5  -4   1        0.02       -0.84      1.12 o 
  -4  -4   1       21.37       22.35      1.28 o 
  -3  -4   1       42.38       38.74      1.96 o 
  -2  -4   1      392.75      382.72     15.57 o 
  -1  -4   1       11.05       13.87      0.78 o 
   0  -4   1     1693.74     1672.62     67.11 o 
   1  -4   1      704.95      704.72     28.43 o 
   2  -4   1        0.39        3.09      0.37 o 
   3  -4   1       19.00       20.81      1.17 o 
   4  -4   1       13.32       16.31      0.94 o 
   5  -4   1        0.19       -0.29      1.16 o 
   6  -4   1        0.39       -1.45      1.45 o 
   7  -4   1        0.01       -0.36      1.59 o 
  -7  -3   1       27.76       29.75      1.57 o 
  -6  -3   1        2.09        0.54      1.24 o 
  -5  -3   1        2.15        1.52      0.42 o 
  -4  -3   1       16.09       18.50      1.05 o 
  -3  -3   1      656.33      722.77     29.22 o 
  -2  -3   1       28.06       24.17      1.28 o 
  -1  -3   1      540.59      547.82     22.08 o 
   0  -3   1     9077.33     8856.95    356.49 o 
   1  -3   1     3704.44     3528.93    143.83 o 
   2  -3   1      281.88      298.61     12.23 o 
   3  -3   1      127.68      135.43      5.82 o 
   4  -3   1       49.09       40.45      2.14 o 
   5  -3   1        4.02        5.28      0.53 o 
   6  -3   1        0.53        0.29      0.57 o 
   7  -3   1        0.18       -1.64      1.64 o 
  -7  -2   1        1.83        2.35      0.65 o 
  -6  -2   1        2.12        3.97      0.54 o 
  -5  -2   1        2.21        1.64      0.41 o 
  -4  -2   1       22.72       26.23      1.49 o 
  -3  -2   1      505.85      497.95     20.22 o 
  -2  -2   1       91.38       87.43      3.72 o 
  -1  -2   1       69.44       74.65      3.14 o 
   0  -2   1      196.27      175.56      7.13 o 
   1  -2   1     2328.57     2275.26     93.09 o 
   2  -2   1      249.70      266.87     10.92 o 
   3  -2   1       41.13       36.23      1.88 o 
   4  -2   1        0.19        0.13      0.87 o 
   5  -2   1        1.25        1.49      0.46 o 
   6  -2   1        3.16        3.87      0.57 o 
   7  -2   1        3.88        2.46      0.73 o 
  -7  -1   1        1.14       -0.93      1.55 o 
  -6  -1   1        4.81        4.48      0.58 o 
  -5  -1   1        3.23        2.50      0.46 o 
  -4  -1   1       97.26      104.55      4.66 o 
  -3  -1   1      150.04      187.52      7.82 o 
  -2  -1   1      600.10      598.90     24.16 o 
  -1  -1   1     3465.94     3480.61    140.76 o 
   0  -1   1      422.13      416.28     16.72 o 
   1  -1   1      641.87      560.16     22.53 o 
   2  -1   1       31.87       32.16      1.56 o 
   3  -1   1       28.73       27.11      1.51 o 
   4  -1   1        0.49        0.95      0.33 o 
   5  -1   1        0.98        0.55      0.42 o 
   6  -1   1        0.04        0.36      1.17 o 
   7  -1   1       11.33       13.61      0.97 o 
  -7   0   1        8.28        6.19      0.76 o 
  -6   0   1        0.05        0.33      0.50 o 
  -5   0   1        3.45        5.07      0.51 o 
  -4   0   1      402.22      414.99     17.04 o 
  -3   0   1      123.00      137.36      5.83 o 
  -2   0   1      231.15      233.50      9.55 o 
  -1   0   1       38.78       38.28      1.69 o 
   1   0   1      580.69      580.73     23.33 o 
   2   0   1        0.97        0.84      0.19 o 
   3   0   1       92.56       93.25      4.06 o 
   4   0   1        0.22        0.99      0.31 o 
   5   0   1        1.29        1.41      0.41 o 
   6   0   1        5.09        6.24      0.60 o 
   7   0   1        0.87        1.35      0.68 o 
  -7   1   1        0.26       -1.63      1.63 o 
  -6   1   1        2.29        3.79      0.55 o 
  -5   1   1        0.01        0.68      0.43 o 
  -4   1   1       50.17       43.15      2.31 o 
  -3   1   1      401.53      383.00     15.66 o 
  -2   1   1     4213.31     4188.46    170.56 o 
  -1   1   1      237.44      249.33     10.11 o 
   0   1   1       34.73       33.79      1.44 o 
   1   1   1     2439.78     2393.73     97.07 o 
   2   1   1       64.91       64.79      2.80 o 
   3   1   1      199.05      188.94      7.84 o 
   4   1   1        2.15        2.64      0.32 o 
   5   1   1        6.29        6.52      0.53 o 
   6   1   1       26.79       31.45      1.84 o 
   7   1   1        0.18       -1.07      1.69 o 
  -7   2   1        0.03        0.00      1.54 o 
  -6   2   1        0.19        0.30      0.55 o 
  -5   2   1       15.07       14.75      0.84 o 
  -4   2   1       55.53       64.97      3.19 o 
  -3   2   1      435.12      411.36     16.82 o 
  -2   2   1      182.57      193.33      8.00 o 
  -1   2   1     8112.20     8071.80    325.22 o 
   0   2   1       74.85       57.23      2.42 o 
   1   2   1     1664.02     1633.29     66.92 o 
   2   2   1        9.29        6.88      0.40 o 
   3   2   1       54.21       55.37      2.55 o 
   4   2   1        1.49        0.70      0.30 o 
   5   2   1       31.18       31.65      1.83 o 
   6   2   1        0.78        0.24      1.24 o 
   7   2   1      105.60      115.89      5.71 o 
   8   2   1        2.31        1.06      0.75 o 
  -7   3   1        0.27       -1.62      1.66 o 
  -6   3   1        0.14       -0.93      1.41 o 
  -5   3   1       14.50       14.94      0.86 o 
  -4   3   1        0.05       -0.26      0.98 o 
  -3   3   1      191.37      187.01      7.91 o 
  -2   3   1      295.65      286.98     11.78 o 
  -1   3   1     1129.34     1110.06     44.61 o 
   0   3   1        3.54        7.75      0.47 o 
   1   3   1      103.69      103.48      4.32 o 
   2   3   1      171.82      164.21      6.78 o 
   3   3   1        4.26        4.16      0.32 o 
   4   3   1        5.19        7.15      0.44 o 
   5   3   1        4.62        5.05      0.48 o 
   6   3   1        4.22        3.48      0.58 o 
   7   3   1        7.26        8.80      0.87 o 
   8   3   1        1.77        2.06      0.72 o 
  -6   4   1        1.48        1.44      0.64 o 
  -5   4   1        3.30        5.87      0.60 o 
  -4   4   1        7.69        6.21      0.55 o 
  -3   4   1      242.01      236.78      9.95 o 
  -2   4   1      196.21      186.51      7.84 o 
  -1   4   1      770.98      724.03     29.22 o 
   0   4   1      167.13      174.66      7.20 o 
   1   4   1      222.19      210.62      8.63 o 
   2   4   1      154.93      160.85      6.68 o 
   3   4   1        6.37        6.06      0.37 o 
   4   4   1       40.03       39.27      2.06 o 
   5   4   1       38.18       39.51      2.14 o 
   6   4   1      193.51      196.08      8.61 o 
   7   4   1        7.11        3.45      0.70 o 
   8   4   1        0.11       -0.85      1.70 o 
  -6   5   1        4.26        6.24      0.76 o 
  -5   5   1        5.17        5.29      0.61 o 
  -4   5   1        0.01       -0.70      1.17 o 
  -3   5   1        8.14       10.36      0.68 o 
  -2   5   1     1352.07     1318.38     53.12 o 
  -1   5   1      369.48      366.87     14.99 o 
   0   5   1      153.43      164.30      6.84 o 
   1   5   1      112.75      106.61      4.53 o 
   2   5   1      224.05      213.04      8.80 o 
   3   5   1       16.82       19.96      1.16 o 
   4   5   1        4.48        3.74      0.38 o 
   5   5   1        3.76        4.20      0.51 o 
   6   5   1      153.79      156.02      7.03 o 
   7   5   1        6.25        6.01      0.72 o 
   8   5   1        1.19       -0.50      1.65 o 
  -6   6   1        1.10        1.51      0.69 o 
  -5   6   1        0.32        0.23      1.40 o 
  -4   6   1        9.39       11.54      0.76 o 
  -3   6   1        1.77        2.20      0.57 o 
  -2   6   1       15.91       15.08      0.87 o 
  -1   6   1       96.96       95.19      4.22 o 
   0   6   1       13.62       15.85      0.89 o 
   1   6   1        2.07        2.03      0.27 o 
   2   6   1        1.31        2.06      0.28 o 
   3   6   1      200.49      212.35      8.88 o 
   4   6   1        2.68        1.45      0.35 o 
   5   6   1      113.07      115.13      5.27 o 
   6   6   1       25.99       25.16      1.48 o 
   7   6   1        8.46        8.05      0.74 o 
   8   6   1        0.00        0.64      1.52 o 
  -5   7   1        0.08        0.06      1.53 o 
  -4   7   1        0.03       -1.45      1.45 o 
  -3   7   1      282.55      277.33     11.77 o 
  -2   7   1        3.56        0.11      1.17 o 
  -1   7   1        6.91        6.67      0.47 o 
   0   7   1        0.92        1.98      0.31 o 
   1   7   1        1.20        0.73      0.37 o 
   2   7   1       17.55       16.07      0.91 o 
   3   7   1       18.98       17.81      1.00 o 
   4   7   1       12.88       13.23      0.73 o 
   5   7   1      477.10      477.90     19.74 o 
   6   7   1        0.11       -0.51      1.24 o 
   7   7   1        2.99        2.80      0.66 o 
  -5   8   1        5.01        6.15      0.78 o 
  -4   8   1        6.21        8.24      0.79 o 
  -3   8   1        7.55        7.59      0.75 o 
  -2   8   1      132.54      132.34      5.94 o 
  -1   8   1        0.25       -0.40      0.93 o 
   0   8   1       23.62       28.59      1.59 o 
   1   8   1       40.83       41.48      2.17 o 
   2   8   1       81.16       85.32      3.90 o 
   3   8   1       16.36       17.56      0.94 o 
   4   8   1       45.75       47.13      2.57 o 
   5   8   1       24.27       22.07      1.27 o 
   6   8   1       27.22       26.24      1.44 o 
   7   8   1        2.98        2.69      0.62 o 
  -5   9   1        0.08       -0.29      1.71 o 
  -4   9   1       59.97       50.08      2.76 o 
  -3   9   1        1.58        1.69      0.61 o 
  -2   9   1        0.00       -0.50      1.27 o 
  -1   9   1        0.01        0.68      0.56 o 
   0   9   1        1.64        1.74      0.43 o 
   1   9   1        0.47        0.09      0.99 o 
   2   9   1        1.66        2.07      0.40 o 
   3   9   1       49.17       51.29      2.70 o 
   4   9   1      151.58      157.55      6.99 o 
   5   9   1       16.26       16.01      0.93 o 
   6   9   1        2.02        3.08      0.61 o 
   7   9   1        0.08        0.33      1.46 o 
  -4  10   1        6.61        8.64      0.91 o 
  -3  10   1       20.79       21.51      1.37 o 
  -2  10   1        2.65        2.53      0.60 o 
  -1  10   1        1.70        1.52      0.64 o 
   0  10   1       19.63       18.20      1.07 o 
   1  10   1       30.90       32.54      1.89 o 
   2  10   1        0.10        0.60      0.42 o 
   3  10   1       21.39       19.62      1.07 o 
   4  10   1      190.41      181.42      7.99 o 
   5  10   1       26.81       22.72      1.33 o 
   6  10   1        9.30       11.04      0.83 o 
   7  10   1        0.71        0.00      1.56 o 
  -3  11   1        0.33        0.51      0.66 o 
  -2  11   1        2.96        3.14      0.62 o 
  -1  11   1       12.88       14.36      0.86 o 
   0  11   1        0.90        0.57      0.65 o 
   1  11   1        0.01       -0.52      1.16 o 
   2  11   1       17.59       15.79      0.88 o 
   3  11   1       33.72       38.93      2.21 o 
   4  11   1       33.84       32.81      1.97 o 
   5  11   1        1.94        1.29      0.59 o 
   6  11   1        2.22        3.03      0.65 o 
   7  11   1        5.07        5.77      0.82 o 
  -3  12   1        0.27        0.49      0.69 o 
  -2  12   1        4.69        4.79      0.72 o 
  -1  12   1        5.01        5.12      0.66 o 
   0  12   1       10.91        9.93      0.73 o 
   1  12   1        0.46        0.57      0.65 o 
   2  12   1        0.92        1.28      0.54 o 
   3  12   1      197.11      191.86      8.52 o 
   4  12   1       24.65       25.73      1.48 o 
   5  12   1        4.54        5.83      0.69 o 
   6  12   1        2.97        3.14      0.68 o 
  -2  13   1        0.84        1.84      0.66 o 
  -1  13   1        0.80        1.74      0.85 o 
   0  13   1        0.07        1.02      0.59 o 
   1  13   1        3.36        2.92      0.63 o 
   2  13   1        0.64       -1.53      1.53 o 
   3  13   1        4.55        4.97      0.71 o 
   4  13   1        2.44       -0.66      1.59 o 
   5  13   1        0.02        0.38      0.63 o 
   6  13   1        0.82       -1.57      1.67 o 
  -1  14   1        3.13        3.07      0.72 o 
   0  14   1        0.35       -0.85      0.85 o 
   1  14   1        1.85       -1.16      1.59 o 
   2  14   1       43.62       44.37      2.50 o 
   3  14   1        0.06       -0.75      1.51 o 
   4  14   1        0.32       -0.92      1.51 o 
   5  14   1        0.08       -1.19      1.56 o 
   0  15   1        0.25        0.47      1.68 o 
   1  15   1        0.38        1.35      0.72 o 
   2  15   1        9.74       11.50      0.99 o 
   3  15   1        0.62        0.95      0.67 o 
   4  15   1        1.66        2.17      0.68 o 
  -3 -15   2        0.75        0.79      0.68 o 
  -2 -15   2        0.00       -0.27      0.66 o 
  -1 -15   2        0.01        0.41      0.84 o 
  -4 -14   2        0.83        0.41      1.56 o 
  -3 -14   2        2.95        2.14      0.67 o 
  -2 -14   2        0.92       -0.06      1.49 o 
  -1 -14   2        0.20       -0.81      1.52 o 
   0 -14   2        0.36       -0.01      1.49 o 
   1 -14   2        1.43        1.01      0.93 o 
  -5 -13   2        0.01       -0.07      1.52 o 
  -4 -13   2        1.55        2.60      0.62 o 
  -3 -13   2        0.76        0.33      0.61 o 
  -2 -13   2        0.30        0.40      1.40 o 
  -1 -13   2        0.90        1.14      0.58 o 
   0 -13   2        2.13        2.43      0.81 o 
   1 -13   2        6.42        6.08      0.79 o 
   2 -13   2        0.09        0.75      1.57 o 
  -6 -12   2        2.25        3.11      0.70 o 
  -5 -12   2        0.14        0.20      0.62 o 
  -4 -12   2        3.64        4.32      0.64 o 
  -3 -12   2        0.75       -0.06      1.31 o 
  -2 -12   2        5.05        4.89      0.58 o 
  -1 -12   2        0.19        0.58      0.50 o 
   0 -12   2        1.49        1.76      0.55 o 
   1 -12   2       34.35       35.53      2.01 o 
   2 -12   2        0.91        0.72      0.63 o 
   3 -12   2        1.47        2.45      0.70 o 
  -6 -11   2        0.24       -0.67      0.67 o 
  -5 -11   2        2.77        3.16      0.65 o 
  -4 -11   2        0.13       -1.32      1.32 o 
  -3 -11   2        5.95        3.65      0.56 o 
  -2 -11   2        7.70        7.21      0.60 o 
  -1 -11   2       24.61       26.67      1.48 o 
   0 -11   2        1.15        0.35      0.70 o 
   1 -11   2        0.32       -1.33      1.33 o 
   2 -11   2        4.02        4.23      0.64 o 
   3 -11   2        0.12        0.28      0.65 o 
   4 -11   2        2.18       -1.82      1.82 o 
  -6 -10   2       17.28       19.30      1.12 o 
  -5 -10   2        5.46        7.07      0.69 o 
  -4 -10   2        3.20        3.16      0.51 o 
  -3 -10   2        2.78        1.75      0.47 o 
  -2 -10   2        3.07        2.02      0.47 o 
  -1 -10   2       20.57       18.31      1.04 o 
   0 -10   2      159.89      160.08      7.09 o 
   1 -10   2       22.17       22.33      1.27 o 
   2 -10   2        0.21        0.40      0.51 o 
   3 -10   2        0.07       -1.45      1.45 o 
   4 -10   2        0.58       -0.98      1.75 o 
  -7  -9   2        1.45       -0.07      1.70 o 
  -6  -9   2        2.77        3.36      0.64 o 
  -5  -9   2        0.00        0.15      1.20 o 
  -4  -9   2        0.10       -1.11      1.11 o 
  -3  -9   2       59.20       50.57      2.73 o 
  -2  -9   2       30.49       31.78      1.80 o 
  -1  -9   2        5.39        5.36      0.51 o 
   0  -9   2      174.44      165.59      7.22 o 
   1  -9   2       48.19       51.26      2.76 o 
   2  -9   2        0.93        0.45      1.16 o 
   3  -9   2        4.65        5.15      0.63 o 
   4  -9   2       12.87       14.66      0.96 o 
   5  -9   2        0.84        1.50      0.69 o 
  -7  -8   2        0.85        0.73      0.66 o 
  -6  -8   2        4.25        6.91      0.72 o 
  -5  -8   2       23.00       21.36      1.19 o 
  -4  -8   2        1.19        1.00      0.43 o 
  -3  -8   2        3.04        2.58      0.43 o 
  -2  -8   2       68.71       69.42      3.29 o 
  -1  -8   2       80.33       68.56      3.31 o 
   0  -8   2        7.10       10.48      0.62 o 
   1  -8   2        0.01       -0.34      1.01 o 
   2  -8   2        2.65        1.70      0.47 o 
   3  -8   2       40.03       39.74      2.20 o 
   4  -8   2        3.31        2.21      0.63 o 
   5  -8   2        0.00       -0.45      1.51 o 
  -7  -7   2        4.91        5.95      0.73 o 
  -6  -7   2       69.16       70.84      3.76 o 
  -5  -7   2        2.63        1.10      0.49 o 
  -4  -7   2        9.83        7.70      0.57 o 
  -3  -7   2       21.58       31.78      1.73 o 
  -2  -7   2      106.72      100.13      4.45 o 
  -1  -7   2      935.53      974.54     39.36 o 
   0  -7   2      317.69      327.35     13.49 o 
   1  -7   2        0.18        0.19      0.43 o 
   2  -7   2        0.56        0.90      0.41 o 
   3  -7   2        6.80        9.41      0.68 o 
   4  -7   2        0.86       -0.20      1.33 o 
   5  -7   2        0.00        0.18      1.45 o 
   6  -7   2        0.32       -0.03      0.67 o 
  -7  -6   2        4.64        3.71      0.67 o 
  -6  -6   2        7.13        5.28      0.65 o 
  -5  -6   2        0.71       -1.18      1.18 o 
  -4  -6   2        9.51        8.07      0.55 o 
  -3  -6   2       25.75       30.08      1.62 o 
  -2  -6   2       13.35       10.62      0.62 o 
  -1  -6   2       36.00       40.10      2.03 o 
   0  -6   2      206.56      211.66      8.80 o 
   1  -6   2        0.83        4.35      0.38 o 
   2  -6   2       21.26       20.10      1.12 o 
   3  -6   2       53.99       59.20      3.01 o 
   4  -6   2        0.18        0.99      0.49 o 
   5  -6   2        4.32        2.32      0.62 o 
   6  -6   2        0.07        2.06      0.64 o 
  -7  -5   2        7.17        6.02      0.73 o 
  -6  -5   2        0.13        0.15      1.33 o 
  -5  -5   2       68.21       61.73      3.17 o 
  -4  -5   2        8.02       11.89      0.65 o 
  -3  -5   2      390.57      393.69     16.13 o 
  -2  -5   2     3736.57     4020.83    164.95 o 
  -1  -5   2       65.56       63.95      2.86 o 
   0  -5   2      164.35      151.14      6.33 o 
   1  -5   2      256.31      250.57     10.34 o 
   2  -5   2       55.20       45.57      2.34 o 
   3  -5   2       19.41       23.61      1.29 o 
   4  -5   2        0.42       -0.88      1.15 o 
   5  -5   2        4.30        2.72      0.56 o 
   6  -5   2        2.77        3.59      0.68 o 
  -7  -4   2        0.08       -0.12      1.47 o 
  -6  -4   2       31.26       31.19      1.72 o 
  -5  -4   2       10.59       11.74      0.71 o 
  -4  -4   2       46.30       51.76      2.64 o 
  -3  -4   2      150.18      179.75      7.57 o 
  -2  -4   2        8.35        4.41      0.36 o 
  -1  -4   2      475.41      518.34     20.96 o 
   0  -4   2       87.20       78.23      3.38 o 
   1  -4   2       18.03       14.44      0.84 o 
   2  -4   2      361.30      397.74     16.24 o 
   3  -4   2       37.17       47.23      2.41 o 
   4  -4   2        3.35        1.28      0.45 o 
   5  -4   2        2.35        2.50      0.52 o 
   6  -4   2        0.51        0.53      1.48 o 
   7  -4   2        0.00        1.02      0.68 o 
  -7  -3   2        1.53        2.90      0.64 o 
  -6  -3   2        9.87        9.26      0.69 o 
  -5  -3   2        0.51        0.29      1.05 o 
  -4  -3   2      189.97      190.56      8.09 o 
  -3  -3   2     1533.77     1663.16     66.86 o 
  -2  -3   2        1.43        1.68      0.26 o 
  -1  -3   2       62.99       64.20      2.79 o 
   0  -3   2      295.54      268.22     10.91 o 
   1  -3   2     2265.52     2207.54     91.12 o 
   2  -3   2        4.29        2.36      0.29 o 
   3  -3   2        0.50        0.92      0.29 o 
   4  -3   2       15.88       12.20      0.68 o 
   5  -3   2       20.94       22.19      1.26 o 
   6  -3   2        1.44       -0.11      1.32 o 
   7  -3   2        0.38       -1.65      1.65 o 
  -7  -2   2        0.03       -0.06      0.61 o 
  -6  -2   2       20.72       17.16      1.01 o 
  -5  -2   2        1.97        1.21      0.43 o 
  -4  -2   2        0.24        0.79      0.35 o 
  -3  -2   2      815.63      836.25     33.77 o 
  -2  -2   2     2339.01     2357.34     94.52 o 
  -1  -2   2      325.09      325.31     13.17 o 
   0  -2   2     3256.11     3176.22    128.88 o 
   1  -2   2     4905.32     4871.60    197.21 o 
   2  -2   2      469.19      493.17     19.97 o 
   3  -2   2      112.63      101.55      4.43 o 
   4  -2   2        2.04        1.49      0.37 o 
   5  -2   2       18.25       17.75      0.99 o 
   6  -2   2        2.43        5.21      0.59 o 
   7  -2   2        0.05        0.78      1.58 o 
  -7  -1   2        0.24       -0.67      0.67 o 
  -6  -1   2       13.07       14.52      0.86 o 
  -5  -1   2        5.43        6.35      0.56 o 
  -4  -1   2       23.58       24.74      1.34 o 
  -3  -1   2       73.44       82.76      3.69 o 
  -2  -1   2       56.06       49.55      2.26 o 
  -1  -1   2     1465.57     1492.23     60.70 o 
   0  -1   2     8522.04     8615.81    346.19 o 
   1  -1   2      127.32      134.85      5.55 o 
   2  -1   2      258.35      254.14     10.39 o 
   3  -1   2       61.69       58.53      2.71 o 
   4  -1   2        8.59       12.83      0.69 o 
   5  -1   2       31.13       27.78      1.55 o 
   6  -1   2        0.52        0.51      1.16 o 
   7  -1   2        7.06        8.30      0.83 o 
  -7   0   2        1.88        1.63      0.64 o 
  -6   0   2        0.09       -1.34      1.34 o 
  -5   0   2        2.87        1.88      0.47 o 
  -4   0   2      396.83      390.96     16.11 o 
  -3   0   2      306.16      318.50     13.08 o 
  -2   0   2        5.69        4.72      0.31 o 
  -1   0   2       96.06      113.11      4.69 o 
   0   0   2      207.61      194.35      7.88 o 
   1   0   2     2409.12     2322.17     94.51 o 
   2   0   2       26.00       25.58      1.30 o 
   3   0   2        2.07        2.28      0.26 o 
   4   0   2      188.13      184.10      7.79 o 
   5   0   2        3.41        2.42      0.46 o 
   6   0   2       19.25       17.98      1.02 o 
   7   0   2        6.18        7.69      0.81 o 
  -7   1   2        0.82        0.54      1.50 o 
  -6   1   2        0.83       -1.32      1.32 o 
  -5   1   2        0.05        0.29      0.48 o 
  -4   1   2        5.03        4.54      0.47 o 
  -3   1   2      208.69      216.50      9.03 o 
  -2   1   2       15.21       12.50      0.72 o 
  -1   1   2        0.06        3.98      0.27 o 
   0   1   2      216.96      207.34      8.40 o 
   1   1   2        7.02        8.41      0.48 o 
   2   1   2      558.48      558.53     22.53 o 
   3   1   2       36.93       39.11      1.91 o 
   4   1   2        8.35        9.80      0.58 o 
   5   1   2       10.91       10.91      0.66 o 
   6   1   2        0.02       -0.16      0.48 o 
   7   1   2       17.90       20.15      1.28 o 
   8   1   2       26.74       27.77      1.54 o 
  -7   2   2        0.04       -0.83      1.53 o 
  -6   2   2        0.01       -1.37      1.40 o 
  -5   2   2      147.79      150.59      6.75 o 
  -4   2   2       11.69       10.79      0.65 o 
  -3   2   2       83.05       92.29      4.11 o 
  -2   2   2      235.13      214.71      8.87 o 
  -1   2   2      630.99      596.25     24.04 o 
   0   2   2     2876.13     2875.23    116.84 o 
   1   2   2       23.42       24.88      1.22 o 
   2   2   2      541.52      535.85     21.63 o 
   3   2   2       18.46       23.01      1.29 o 
   4   2   2        0.41        0.52      0.29 o 
   5   2   2       13.53       13.03      0.73 o 
   6   2   2        5.11        4.32      0.55 o 
   7   2   2      166.36      178.90      8.16 o 
   8   2   2        0.45        0.64      1.78 o 
  -7   3   2        0.06        0.51      0.68 o 
  -6   3   2        3.99        5.08      0.70 o 
  -5   3   2       10.42       13.15      0.82 o 
  -4   3   2       26.68       30.28      1.79 o 
  -3   3   2       14.82       13.69      0.73 o 
  -2   3   2       34.54       26.86      1.52 o 
  -1   3   2      957.61      932.73     37.53 o 
   0   3   2     1002.81      991.78     39.85 o 
   1   3   2      191.51      190.99      7.82 o 
   2   3   2      252.01      256.11     10.47 o 
   3   3   2       14.64       13.72      0.80 o 
   4   3   2       63.45       64.13      3.02 o 
   5   3   2        6.71        7.16      0.55 o 
   6   3   2        0.09       -1.39      1.39 o 
   7   3   2       33.95       36.45      2.00 o 
   8   3   2        1.69        3.29      0.76 o 
  -6   4   2       15.02       13.89      0.94 o 
  -5   4   2        0.02       -0.05      0.52 o 
  -4   4   2        1.59        1.51      0.47 o 
  -3   4   2       26.27       25.65      1.42 o 
  -2   4   2     1072.28     1106.63     44.62 o 
  -1   4   2       46.06       53.85      2.49 o 
   0   4   2      127.91      127.06      5.32 o 
   1   4   2      171.31      178.22      7.35 o 
   2   4   2       66.34       73.21      3.20 o 
   3   4   2       28.41       27.46      1.50 o 
   4   4   2        0.01       -0.75      0.80 o 
   5   4   2        5.82        3.94      0.48 o 
   6   4   2      287.62      293.32     12.44 o 
   7   4   2       32.99       33.42      1.88 o 
   8   4   2        1.92       -0.35      1.65 o 
  -6   5   2        6.39        4.30      0.79 o 
  -5   5   2       14.53       16.62      0.98 o 
  -4   5   2        1.25        0.46      0.50 o 
  -3   5   2      111.90      107.47      4.90 o 
  -2   5   2       85.33       86.76      4.01 o 
  -1   5   2      331.74      358.13     14.65 o 
   0   5   2      152.92      154.22      6.46 o 
   1   5   2        9.55       10.29      0.58 o 
   2   5   2      158.79      149.23      6.26 o 
   3   5   2       31.53       22.48      1.24 o 
   4   5   2      101.16       98.25      4.40 o 
   5   5   2      124.46      129.46      5.78 o 
   6   5   2       23.41       26.74      1.55 o 
   7   5   2        4.72        3.59      0.67 o 
   8   5   2        2.04        3.68      0.72 o 
  -6   6   2        0.69        0.00      1.56 o 
  -5   6   2        0.03        0.35      0.59 o 
  -4   6   2       24.00       21.94      1.24 o 
  -3   6   2      140.11      134.35      6.02 o 
  -2   6   2       53.84       56.76      2.87 o 
  -1   6   2       34.18       32.34      1.75 o 
   0   6   2      104.89       97.92      4.27 o 
   1   6   2        2.75        1.24      0.27 o 
   2   6   2        4.86        3.47      0.31 o 
   3   6   2       16.06       14.83      0.84 o 
   4   6   2      137.36      133.58      5.83 o 
   5   6   2      211.01      199.99      8.64 o 
   6   6   2       83.94       82.06      4.21 o 
   7   6   2       11.13       13.16      0.88 o 
   8   6   2        2.78        3.62      0.71 o 
  -5   7   2        0.58        0.64      0.65 o 
  -4   7   2        6.29        3.91      0.61 o 
  -3   7   2       20.00       20.48      1.19 o 
  -2   7   2      163.48      170.73      7.42 o 
  -1   7   2        4.48        5.98      0.46 o 
   0   7   2       10.83        8.62      0.49 o 
   1   7   2        7.08        6.00      0.41 o 
   2   7   2        2.81        5.79      0.40 o 
   3   7   2      134.59      135.71      5.88 o 
   4   7   2       62.01       62.96      3.12 o 
   5   7   2      530.11      527.86     21.76 o 
   6   7   2        1.10       -1.40      1.40 o 
   7   7   2        5.48        5.71      0.72 o 
   8   7   2        0.20       -0.58      1.55 o 
  -5   8   2        0.31        0.47      0.68 o 
  -4   8   2        2.55        2.41      0.65 o 
  -3   8   2        1.69        1.80      0.58 o 
  -2   8   2        2.55        1.88      0.52 o 
  -1   8   2        4.93        5.17      0.48 o 
   0   8   2        3.04        6.16      0.46 o 
   1   8   2       33.41       34.09      1.80 o 
   2   8   2        2.28        1.68      0.35 o 
   3   8   2        0.66       -0.97      0.97 o 
   4   8   2       23.01       20.96      1.18 o 
   5   8   2      333.71      339.76     14.30 o 
   6   8   2       10.20       10.11      0.73 o 
   7   8   2        0.04        0.31      1.51 o 
  -4   9   2       12.79       12.68      0.94 o 
  -3   9   2       34.58       29.32      1.58 o 
  -2   9   2        0.79        0.96      0.51 o 
  -1   9   2       14.06       11.65      0.71 o 
   0   9   2        0.00        0.21      0.54 o 
   1   9   2        9.57       10.71      0.64 o 
   2   9   2        0.00       -0.95      0.95 o 
   3   9   2       19.64       21.33      1.20 o 
   4   9   2     1325.38     1298.85     52.55 o 
   5   9   2       17.29       12.27      0.83 o 
   6   9   2       10.55       13.00      0.86 o 
   7   9   2        4.19        7.82      0.75 o 
  -4  10   2        0.02       -0.14      1.66 o 
  -3  10   2       11.56       10.67      0.84 o 
  -2  10   2        0.17       -0.36      1.32 o 
  -1  10   2        2.81        3.76      0.52 o 
   0  10   2        1.39        2.23      0.60 o 
   1  10   2        4.19        4.52      0.50 o 
   2  10   2       20.19       21.76      1.28 o 
   3  10   2        2.68        0.21      1.34 o 
   4  10   2       16.18       14.36      1.00 o 
   5  10   2        4.26        5.09      0.60 o 
   6  10   2       10.18       10.68      0.79 o 
   7  10   2        5.70        7.35      0.78 o 
  -3  11   2        0.21       -0.13      1.56 o 
  -2  11   2        0.13        0.40      1.33 o 
  -1  11   2        0.07        0.10      0.65 o 
   0  11   2        0.14       -0.37      1.16 o 
   1  11   2       14.89       15.31      0.86 o 
   2  11   2        0.89        1.38      0.50 o 
   3  11   2      348.88      363.59     15.26 o 
   4  11   2       73.28       74.49      3.90 o 
   5  11   2       18.29       17.98      1.01 o 
   6  11   2        8.02        9.12      0.78 o 
   7  11   2       13.91       16.21      1.06 o 
  -3  12   2        0.17       -0.43      1.71 o 
  -2  12   2        1.77        1.40      0.64 o 
  -1  12   2        2.52        2.85      0.62 o 
   0  12   2        0.06       -0.47      1.35 o 
   1  12   2        0.05        1.00      0.54 o 
   2  12   2        0.99        1.06      0.58 o 
   3  12   2       44.45       44.56      2.56 o 
   4  12   2       14.84       13.19      0.88 o 
   5  12   2       14.11       12.08      0.89 o 
   6  12   2       11.99       14.71      0.98 o 
  -2  13   2        0.52       -1.64      1.64 o 
  -1  13   2        0.43        1.30      0.83 o 
   0  13   2        0.57        0.79      0.63 o 
   1  13   2        7.13        9.10      0.79 o 
   2  13   2       84.85       94.52      4.81 o 
   3  13   2       31.62       32.57      1.90 o 
   4  13   2        9.33        9.78      0.80 o 
   5  13   2       10.15       12.59      0.90 o 
   6  13   2        2.89        3.72      0.74 o 
  -1  14   2        0.40        1.09      0.91 o 
   0  14   2        0.04        0.12      0.85 o 
   1  14   2        4.21        3.51      0.74 o 
   2  14   2       74.20       79.80      4.46 o 
   3  14   2        6.79        7.94      0.83 o 
   4  14   2        1.41        0.46      1.61 o 
   5  14   2        0.05       -1.19      1.56 o 
   1  15   2        3.33        3.81      0.81 o 
   2  15   2        4.65        5.48      0.89 o 
   3  15   2        3.00        2.08      0.74 o 
   4  15   2        2.58        2.39      0.70 o 
  -2 -15   3       14.35       16.15      1.08 o 
  -1 -15   3        1.27        1.31      0.70 o 
  -4 -14   3        1.49        1.23      0.70 o 
  -3 -14   3        7.74        6.88      0.80 o 
  -2 -14   3        0.05       -1.29      1.51 o 
  -1 -14   3        0.50        0.14      0.84 o 
   0 -14   3        0.00       -0.70      0.84 o 
   1 -14   3        1.85        1.57      0.95 o 
  -5 -13   3        0.81        0.49      1.72 o 
  -4 -13   3        3.80        2.17      0.69 o 
  -3 -13   3       39.91       36.71      2.11 o 
  -2 -13   3        9.08        8.29      0.75 o 
  -1 -13   3        6.35        8.62      0.76 o 
   0 -13   3        3.86        3.32      0.86 o 
   1 -13   3       23.68       26.47      1.49 o 
   2 -13   3        0.30        0.30      0.66 o 
  -5 -12   3        0.49        0.44      0.65 o 
  -4 -12   3       20.95       17.37      1.06 o 
  -3 -12   3       23.12       19.40      1.08 o 
  -2 -12   3        0.31        0.58      1.27 o 
  -1 -12   3        5.30        5.47      0.61 o 
   0 -12   3        1.54        2.75      0.79 o 
   1 -12   3        1.30        0.10      0.62 o 
   2 -12   3        1.93        0.92      0.64 o 
   3 -12   3        0.30        0.48      1.69 o 
  -6 -11   3        4.01        4.75      0.77 o 
  -5 -11   3       18.83       16.75      1.04 o 
  -4 -11   3        5.74        5.23      0.66 o 
  -3 -11   3        0.76        0.18      0.49 o 
  -2 -11   3       33.22       31.90      1.80 o 
  -1 -11   3        1.69        0.68      0.67 o 
   0 -11   3        5.96        4.95      0.59 o 
   1 -11   3        1.06       -1.04      1.32 o 
   2 -11   3        0.14        0.29      0.58 o 
   3 -11   3        1.77        0.61      0.68 o 
   4 -11   3        1.07        2.56      0.72 o 
  -6 -10   3       21.00       22.74      1.37 o 
  -5 -10   3       25.91       25.63      1.45 o 
  -4 -10   3       18.33       13.25      0.80 o 
  -3 -10   3        8.34        8.16      0.62 o 
  -2 -10   3       66.54       63.99      3.29 o 
  -1 -10   3       27.30       23.19      1.27 o 
   0 -10   3       70.42       66.80      3.45 o 
   1 -10   3        6.11        5.29      0.57 o 
   2 -10   3        0.00       -0.51      1.20 o 
   3 -10   3        1.23        0.29      1.50 o 
   4 -10   3        2.72        4.75      0.72 o 
  -7  -9   3        0.78        1.40      0.68 o 
  -6  -9   3        0.02        1.75      0.64 o 
  -5  -9   3        2.53        4.43      0.61 o 
  -4  -9   3        0.70        1.23      0.47 o 
  -3  -9   3       31.24       31.57      1.78 o 
  -2  -9   3        1.69        2.06      0.47 o 
  -1  -9   3       51.46       57.42      2.96 o 
   0  -9   3       25.68       24.94      1.42 o 
   1  -9   3        0.80        0.46      0.44 o 
   2  -9   3        2.26        2.25      0.50 o 
   3  -9   3        0.56        0.98      0.54 o 
   4  -9   3        1.98        0.30      1.50 o 
   5  -9   3        0.00       -0.03      0.66 o 
  -7  -8   3        0.77        1.28      0.67 o 
  -6  -8   3       37.42       45.68      2.67 o 
  -5  -8   3       80.54       71.07      3.71 o 
  -4  -8   3        8.96        8.80      0.64 o 
  -3  -8   3       89.55       83.49      3.96 o 
  -2  -8   3      228.03      239.22     10.08 o 
  -1  -8   3      382.45      380.61     15.70 o 
   0  -8   3       14.30       15.86      0.88 o 
   1  -8   3       27.19       32.88      1.86 o 
   2  -8   3        2.66        2.48      0.47 o 
   3  -8   3        0.85        0.47      1.23 o 
   4  -8   3        2.89        2.29      0.62 o 
   5  -8   3        0.41       -1.59      1.59 o 
  -7  -7   3        1.37        1.49      0.67 o 
  -6  -7   3       36.17       35.31      2.05 o 
  -5  -7   3       12.18       10.48      0.72 o 
  -4  -7   3       61.55       59.94      3.09 o 
  -3  -7   3       21.94       22.44      1.29 o 
  -2  -7   3      207.56      211.39      8.91 o 
  -1  -7   3        9.50        6.15      0.47 o 
   0  -7   3       47.78       46.34      2.37 o 
   1  -7   3       33.10       26.90      1.51 o 
   2  -7   3       18.34       20.15      1.13 o 
   3  -7   3       32.94       35.78      2.07 o 
   4  -7   3        2.76        2.24      0.53 o 
   5  -7   3        2.60        2.97      0.63 o 
   6  -7   3        0.46        2.03      0.67 o 
  -7  -6   3        0.39        1.53      0.62 o 
  -6  -6   3       14.09       15.47      0.97 o 
  -5  -6   3       46.90       42.53      2.37 o 
  -4  -6   3       96.64       87.82      4.12 o 
  -3  -6   3      390.03      413.69     17.00 o 
  -2  -6   3      347.48      376.60     15.45 o 
  -1  -6   3        1.82        1.46      0.30 o 
   0  -6   3       19.48       20.33      1.15 o 
   1  -6   3       20.31       28.77      1.55 o 
   2  -6   3       84.67       94.60      4.30 o 
   3  -6   3        0.03       -1.04      1.04 o 
   4  -6   3        0.62       -0.32      1.16 o 
   5  -6   3        0.91       -1.34      1.45 o 
   6  -6   3        0.38       -0.07      1.61 o 
  -7  -5   3        3.08        4.40      0.67 o 
  -6  -5   3       84.93       89.25      4.51 o 
  -5  -5   3        3.31        3.03      0.52 o 
  -4  -5   3       19.71       20.31      1.18 o 
  -3  -5   3       12.14       14.32      0.82 o 
  -2  -5   3       78.79      102.01      4.46 o 
  -1  -5   3      453.48      475.33     19.31 o 
   0  -5   3       50.88       47.68      2.27 o 
   1  -5   3      306.84      308.42     12.67 o 
   2  -5   3      380.31      361.21     14.86 o 
   3  -5   3        1.82        2.19      0.40 o 
   4  -5   3        0.61        0.26      1.09 o 
   5  -5   3        4.28        4.19      0.59 o 
   6  -5   3       19.33       18.99      1.12 o 
  -7  -4   3        0.00       -1.59      1.59 o 
  -6  -4   3        3.25        2.26      0.58 o 
  -5  -4   3       47.41       48.44      2.68 o 
  -4  -4   3       88.57       97.72      4.46 o 
  -3  -4   3        0.11       -0.80      0.80 o 
  -2  -4   3       10.53        7.34      0.43 o 
  -1  -4   3       98.16       92.22      3.97 o 
   0  -4   3       24.02       24.91      1.33 o 
   1  -4   3      274.28      261.99     10.77 o 
   2  -4   3       16.25       16.68      0.97 o 
   3  -4   3        9.35        9.65      0.56 o 
   4  -4   3        0.32       -1.04      1.04 o 
   5  -4   3       14.40       13.78      0.89 o 
   6  -4   3        0.44        0.19      0.63 o 
   7  -4   3        2.58        2.76      0.75 o 
  -7  -3   3       10.50       11.81      0.88 o 
  -6  -3   3        5.01        4.12      0.57 o 
  -5  -3   3       70.58       65.61      3.36 o 
  -4  -3   3       35.67       34.10      1.85 o 
  -3  -3   3      332.96      377.66     15.47 o 
  -2  -3   3      417.26      452.30     18.37 o 
  -1  -3   3       86.42       80.39      3.46 o 
   0  -3   3      277.63      279.18     11.37 o 
   1  -3   3      746.80      693.70     27.98 o 
   2  -3   3        6.42        7.18      0.44 o 
   3  -3   3       19.75       24.86      1.41 o 
   4  -3   3       23.84       31.48      1.80 o 
   5  -3   3       53.40       52.74      2.97 o 
   6  -3   3        1.60        1.59      0.58 o 
   7  -3   3       10.41       14.49      1.02 o 
  -7  -2   3        2.01       -0.52      1.56 o 
  -6  -2   3        1.14        2.02      0.53 o 
  -5  -2   3       41.18       45.46      2.44 o 
  -4  -2   3       21.23       20.91      1.18 o 
  -3  -2   3       47.96       41.51      2.13 o 
  -2  -2   3      171.88      176.16      7.33 o 
  -1  -2   3      164.91      161.42      6.67 o 
   0  -2   3      105.12      107.28      4.48 o 
   1  -2   3      545.17      541.24     21.85 o 
   2  -2   3       13.30       12.92      0.75 o 
   3  -2   3        0.28        0.99      0.28 o 
   4  -2   3        0.15       -0.61      0.92 o 
   5  -2   3       10.28       12.85      0.77 o 
   6  -2   3        0.09       -1.01      1.34 o 
   7  -2   3        0.21        0.19      1.56 o 
  -7  -1   3        0.81        0.92      0.65 o 
  -6  -1   3        4.78        6.04      0.66 o 
  -5  -1   3       24.07       25.50      1.42 o 
  -4  -1   3       79.92       85.54      3.98 o 
  -3  -1   3      119.16      134.05      5.74 o 
  -2  -1   3       11.63       11.88      0.68 o 
  -1  -1   3      333.37      338.99     13.75 o 
   0  -1   3       37.55       33.81      1.58 o 
   1  -1   3      267.34      235.07      9.58 o 
   2  -1   3      145.75      129.36      5.42 o 
   3  -1   3       11.44       11.36      0.65 o 
   4  -1   3      103.47      111.41      4.94 o 
   5  -1   3       13.63       15.54      0.90 o 
   6  -1   3       13.21       14.36      0.86 o 
   7  -1   3        4.35        6.08      0.75 o 
  -7   0   3        0.03       -0.54      1.52 o 
  -6   0   3        6.78        6.14      0.67 o 
  -5   0   3        9.10        7.05      0.62 o 
  -4   0   3      116.84      121.91      5.44 o 
  -3   0   3      260.78      250.03     10.37 o 
  -2   0   3        1.11        1.16      0.24 o 
  -1   0   3      410.04      393.91     15.94 o 
   0   0   3     2406.69     2352.65     96.00 o 
   1   0   3       83.28       96.13      4.02 o 
   2   0   3       64.89       69.14      3.01 o 
   3   0   3        0.41        0.29      0.24 o 
   4   0   3       37.27       42.40      2.24 o 
   5   0   3        1.12        2.06      0.47 o 
   6   0   3        6.49        7.11      0.62 o 
   7   0   3       25.97       33.29      1.97 o 
  -7   1   3        1.30       -1.91      1.91 o 
  -6   1   3       10.45       10.55      0.79 o 
  -5   1   3        1.03       -0.83      1.30 o 
  -4   1   3        1.86        2.62      0.46 o 
  -3   1   3       40.23       33.97      1.87 o 
  -2   1   3        0.38       -0.36      0.65 o 
  -1   1   3       30.07       34.27      1.65 o 
   0   1   3     1481.12     1421.19     57.00 o 
   1   1   3      338.86      318.49     12.90 o 
   2   1   3      512.34      481.85     19.49 o 
   3   1   3      126.76      123.63      5.27 o 
   4   1   3       10.10       10.82      0.61 o 
   5   1   3       29.52       28.61      1.66 o 
   6   1   3        0.48        0.58      1.26 o 
   7   1   3       16.33       23.54      1.38 o 
   8   1   3        5.67        5.97      0.88 o 
  -7   2   3        1.05        2.67      0.71 o 
  -6   2   3        0.06       -0.62      0.62 o 
  -5   2   3       57.93       56.12      3.17 o 
  -4   2   3       25.11       24.01      1.39 o 
  -3   2   3       11.59       13.90      0.74 o 
  -2   2   3       25.59       28.60      1.56 o 
  -1   2   3      147.21      149.16      6.21 o 
   0   2   3       69.77       71.96      3.08 o 
   1   2   3        7.71        9.29      0.52 o 
   2   2   3      209.64      209.86      8.62 o 
   3   2   3     1316.49     1303.42     52.43 o 
   4   2   3        7.72        4.31      0.38 o 
   5   2   3      378.99      360.80     14.99 o 
   6   2   3       34.89       37.88      2.09 o 
   7   2   3       22.20       26.16      1.49 o 
   8   2   3       22.04       26.07      1.51 o 
  -6   3   3        0.84        0.99      0.62 o 
  -5   3   3        0.05        0.30      1.31 o 
  -4   3   3       60.76       60.73      3.14 o 
  -3   3   3        1.05        0.26      0.94 o 
  -2   3   3       25.67       20.70      1.18 o 
  -1   3   3     1167.04     1124.56     45.24 o 
   0   3   3      136.20      136.55      5.68 o 
   1   3   3       13.14       10.59      0.59 o 
   2   3   3       92.11      100.03      4.26 o 
   3   3   3      120.21       97.02      4.22 o 
   4   3   3      102.01       97.70      4.36 o 
   5   3   3       86.55       81.29      3.94 o 
   6   3   3       10.45       12.37      0.82 o 
   7   3   3       12.35       12.35      0.94 o 
   8   3   3        8.47        9.82      0.91 o 
  -6   4   3       13.85       14.38      0.97 o 
  -5   4   3        0.14        0.37      1.30 o 
  -4   4   3        2.72        3.83      0.50 o 
  -3   4   3        0.02       -0.23      0.41 o 
  -2   4   3       24.43       24.80      1.40 o 
  -1   4   3       11.51        9.08      0.51 o 
   0   4   3       37.39       43.86      2.06 o 
   1   4   3      126.34      140.77      5.88 o 
   2   4   3      155.28      172.07      7.16 o 
   3   4   3       11.85       19.04      1.06 o 
   4   4   3       57.70       56.73      2.79 o 
   5   4   3       94.19       89.12      4.23 o 
   6   4   3      332.31      352.97     14.83 o 
   7   4   3       40.84       42.14      2.33 o 
   8   4   3        0.02       -1.78      1.78 o 
  -6   5   3        1.79        1.72      0.69 o 
  -5   5   3       16.99       16.80      1.01 o 
  -4   5   3        3.82        4.54      0.55 o 
  -3   5   3       12.92       13.52      0.76 o 
  -2   5   3      368.78      360.08     14.84 o 
  -1   5   3       90.38      101.59      4.46 o 
   0   5   3        0.40        0.77      0.25 o 
   1   5   3       65.25       77.21      3.40 o 
   2   5   3      237.13      245.49     10.13 o 
   3   5   3       30.85       35.09      1.86 o 
   4   5   3      500.59      516.17     21.09 o 
   5   5   3      256.60      255.04     10.79 o 
   6   5   3        3.77        5.03      0.72 o 
   7   5   3       11.91       13.18      0.91 o 
   8   5   3        5.44        7.13      0.77 o 
  -6   6   3        0.01        0.58      1.57 o 
  -5   6   3        1.28        1.71      0.63 o 
  -4   6   3        0.14        0.27      0.51 o 
  -3   6   3       29.60       33.07      1.90 o 
  -2   6   3        0.03        0.10      1.02 o 
  -1   6   3        0.46        0.03      0.42 o 
   0   6   3        2.71        2.10      0.30 o 
   1   6   3      218.27      247.45     10.24 o 
   2   6   3       70.61       65.12      2.99 o 
   3   6   3       46.19       41.85      2.15 o 
   4   6   3       77.12       83.74      3.90 o 
   5   6   3      260.15      253.08     10.77 o 
   6   6   3      254.40      249.31     10.75 o 
   7   6   3        1.05        2.04      0.60 o 
   8   6   3        0.69        0.69      0.66 o 
  -5   7   3        0.04       -0.51      0.65 o 
  -4   7   3        4.00        0.41      0.67 o 
  -3   7   3       33.59       28.79      1.59 o 
  -2   7   3       67.04       61.70      3.19 o 
  -1   7   3        2.46        2.85      0.39 o 
   0   7   3        8.29        7.89      0.48 o 
   1   7   3       68.77       76.77      3.51 o 
   2   7   3       71.67       77.72      3.57 o 
   3   7   3      242.15      246.22     10.29 o 
   4   7   3       71.24       66.65      3.32 o 
   5   7   3      272.29      278.23     11.81 o 
   6   7   3      114.85      122.46      5.73 o 
   7   7   3        0.62       -1.34      1.42 o 
   8   7   3        0.03       -0.43      1.63 o 
  -5   8   3        0.41        1.07      0.65 o 
  -4   8   3        0.58        1.00      0.62 o 
  -3   8   3        3.73        3.36      0.59 o 
  -2   8   3        0.00       -0.95      1.18 o 
  -1   8   3        2.26        2.46      0.44 o 
   0   8   3       43.01       46.55      2.45 o 
   1   8   3        0.22        0.13      0.35 o 
   2   8   3        0.93       -0.36      0.37 o 
   3   8   3       25.36       27.66      1.56 o 
   4   8   3        0.66        0.36      1.28 o 
   5   8   3      156.45      147.16      6.68 o 
   6   8   3        2.97        3.27      0.59 o 
   7   8   3        0.02        0.57      1.40 o 
  -4   9   3        0.46        0.88      0.69 o 
  -3   9   3       16.60       13.68      0.91 o 
  -2   9   3        0.32        0.26      0.50 o 
  -1   9   3        1.25        0.91      0.58 o 
   0   9   3       25.41       26.35      1.50 o 
   1   9   3        0.10        0.28      0.54 o 
   2   9   3      187.45      180.52      7.78 o 
   3   9   3       69.61       76.93      3.73 o 
   4   9   3      412.29      418.79     17.39 o 
   5   9   3      132.27      136.66      6.25 o 
   6   9   3       11.02       10.83      0.78 o 
   7   9   3        0.58       -0.39      1.45 o 
  -4  10   3        3.01        2.08      0.77 o 
  -3  10   3        2.67        2.81      0.68 o 
  -2  10   3        3.44        2.54      0.57 o 
  -1  10   3        4.22        6.86      0.61 o 
   0  10   3       20.82       22.12      1.26 o 
   1  10   3       14.55       15.77      0.88 o 
   2  10   3      197.68      198.27      8.56 o 
   3  10   3        5.36        3.69      0.59 o 
   4  10   3       93.44       86.94      4.37 o 
   5  10   3       82.09       86.07      4.33 o 
   6  10   3        5.86        6.93      0.70 o 
   7  10   3        2.31        3.76      0.68 o 
  -3  11   3        0.11        0.35      0.66 o 
  -2  11   3        1.03       -1.53      1.53 o 
  -1  11   3        0.03        0.14      0.72 o 
   0  11   3        0.31       -0.48      0.65 o 
   1  11   3        0.18        0.55      0.64 o 
   2  11   3       22.04       24.28      1.42 o 
   3  11   3      398.32      395.02     16.53 o 
   4  11   3      106.79       98.83      4.82 o 
   5  11   3        0.00       -0.56      1.39 o 
   6  11   3        6.20        7.30      0.73 o 
   7  11   3        0.37       -1.00      1.57 o 
  -2  12   3        0.41        1.09      0.65 o 
  -1  12   3        1.74        1.69      0.63 o 
   0  12   3        1.79        3.18      0.61 o 
   1  12   3       37.28       43.11      2.40 o 
   2  12   3       48.13       48.95      2.75 o 
   3  12   3       28.45       25.00      1.48 o 
   4  12   3       39.99       40.06      2.23 o 
   5  12   3        1.61        2.67      0.60 o 
   6  12   3        0.54        0.53      0.64 o 
  -2  13   3        1.07        1.08      0.70 o 
  -1  13   3        0.02        0.90      0.86 o 
   0  13   3        1.04        3.03      0.84 o 
   1  13   3        0.01       -0.12      0.82 o 
   2  13   3       15.25       14.94      1.02 o 
   3  13   3      128.06      135.34      6.44 o 
   4  13   3        1.23       -0.61      1.48 o 
   5  13   3        0.09       -1.48      1.48 o 
   6  13   3        2.54        2.91      0.69 o 
  -1  14   3        2.33        2.89      0.75 o 
   0  14   3        5.55        6.11      0.79 o 
   1  14   3        1.38        0.43      1.67 o 
   2  14   3      105.69      114.10      5.75 o 
   3  14   3       46.77       44.64      2.54 o 
   4  14   3        0.08       -0.86      1.50 o 
   5  14   3        0.90        2.30      0.66 o 
   1  15   3        0.23        0.26      1.05 o 
   2  15   3       18.89       23.25      1.40 o 
   3  15   3        3.22        0.56      1.86 o 
   4  15   3        0.43       -1.51      1.65 o 
  -4 -14   4        1.48        2.27      0.70 o 
  -3 -14   4        1.35        0.07      1.67 o 
  -2 -14   4       10.05        9.67      0.88 o 
  -1 -14   4        0.62        1.02      0.66 o 
   0 -14   4        0.98        2.06      0.88 o 
   1 -14   4        0.00       -1.80      1.80 o 
  -5 -13   4        4.41        4.10      0.80 o 
  -4 -13   4        6.77        6.86      0.77 o 
  -3 -13   4        3.91        3.06      0.68 o 
  -2 -13   4        0.62        0.30      1.47 o 
  -1 -13   4        2.67        2.60      0.64 o 
   0 -13   4        1.42        1.42      0.64 o 
   1 -13   4        2.86        2.00      0.93 o 
   2 -13   4        0.82       -0.35      1.70 o 
  -5 -12   4       11.07        9.33      0.86 o 
  -4 -12   4       14.68       11.82      0.88 o 
  -3 -12   4       14.78       14.68      0.93 o 
  -2 -12   4        1.52        2.18      0.58 o 
  -1 -12   4        3.17        3.15      0.62 o 
   0 -12   4        2.56        2.07      0.62 o 
   1 -12   4        1.09        0.34      0.83 o 
   2 -12   4        1.81       -1.53      1.53 o 
   3 -12   4        0.12        0.16      0.66 o 
  -6 -11   4       21.38       24.39      1.42 o 
  -5 -11   4        1.02        0.06      1.66 o 
  -4 -11   4       10.13        6.88      0.72 o 
  -3 -11   4        0.03        1.02      0.51 o 
  -2 -11   4        0.01        1.16      0.50 o 
  -1 -11   4        3.53        2.83      0.54 o 
   0 -11   4       14.73       15.12      0.88 o 
   1 -11   4        1.75        1.15      0.56 o 
   2 -11   4        0.33        0.83      0.58 o 
   3 -11   4        0.39       -0.45      1.56 o 
  -6 -10   4        1.80        0.34      1.74 o 
  -5 -10   4       26.51       22.61      1.32 o 
  -4 -10   4       59.64       47.11      2.63 o 
  -3 -10   4        1.09        1.51      0.50 o 
  -2 -10   4        7.97        7.43      0.62 o 
  -1 -10   4       11.46       11.62      0.74 o 
   0 -10   4        0.14        0.37      0.51 o 
   1 -10   4        0.02       -0.82      1.19 o 
   2 -10   4        2.44        2.89      0.55 o 
   3 -10   4        1.56        1.81      0.59 o 
   4 -10   4        5.18        3.16      0.72 o 
  -6  -9   4        1.68        1.66      0.65 o 
  -5  -9   4       14.11       13.40      0.89 o 
  -4  -9   4        5.94        4.18      0.55 o 
  -3  -9   4       21.18       24.38      1.36 o 
  -2  -9   4        7.95        9.64      0.65 o 
  -1  -9   4        1.07        0.26      0.62 o 
   0  -9   4       49.92       54.43      2.90 o 
   1  -9   4        2.05        2.52      0.48 o 
   2  -9   4        0.74       -0.05      1.15 o 
   3  -9   4        0.90        0.16      1.32 o 
   4  -9   4        0.14       -0.18      1.48 o 
   5  -9   4        0.02       -0.92      1.65 o 
  -7  -8   4        0.88        0.69      0.70 o 
  -6  -8   4        0.03        0.77      0.61 o 
  -5  -8   4       25.55       15.87      0.93 o 
  -4  -8   4       14.45       12.22      0.75 o 
  -3  -8   4        5.69        4.57      0.50 o 
  -2  -8   4        9.17        7.15      0.56 o 
  -1  -8   4      129.81      130.27      5.77 o 
   0  -8   4        1.25        0.43      0.52 o 
   1  -8   4        2.04        2.99      0.45 o 
   2  -8   4        1.19        2.88      0.49 o 
   3  -8   4       24.01       20.33      1.19 o 
   4  -8   4        1.90        2.73      0.59 o 
   5  -8   4        2.09        2.04      0.65 o 
  -7  -7   4        2.03        3.04      0.69 o 
  -6  -7   4        4.30        4.19      0.65 o 
  -5  -7   4       29.86       29.38      1.59 o 
  -4  -7   4       19.79       24.51      1.41 o 
  -3  -7   4        1.04        0.15      1.04 o 
  -2  -7   4      184.04      186.12      7.94 o 
  -1  -7   4      193.98      189.59      8.05 o 
   0  -7   4        3.31        2.43      0.35 o 
   1  -7   4        8.66        9.18      0.57 o 
   2  -7   4        0.92        0.17      0.41 o 
   3  -7   4       21.74       22.08      1.23 o 
   4  -7   4        1.90        3.51      0.57 o 
   5  -7   4        3.06        2.60      0.62 o 
   6  -7   4        0.05       -0.08      0.72 o 
  -7  -6   4        1.83        0.55      1.69 o 
  -6  -6   4        8.31        7.55      0.72 o 
  -5  -6   4        2.89        1.89      0.54 o 
  -4  -6   4       15.61       12.87      0.74 o 
  -3  -6   4       15.49       19.25      1.02 o 
  -2  -6   4      156.25      163.47      6.98 o 
  -1  -6   4       10.81       13.85      0.75 o 
   0  -6   4        0.79        0.64      0.38 o 
   1  -6   4        0.39        1.59      0.34 o 
   2  -6   4        0.00        1.03      0.40 o 
   3  -6   4       12.06       12.55      0.76 o 
   4  -6   4       18.53       17.36      1.06 o 
   5  -6   4        0.83        0.43      0.58 o 
   6  -6   4        9.13        8.40      0.87 o 
  -7  -5   4        8.45        9.44      0.84 o 
  -6  -5   4        2.20        0.11      1.35 o 
  -5  -5   4        6.84        8.23      0.63 o 
  -4  -5   4       18.84       18.05      1.04 o 
  -3  -5   4       56.50       64.71      3.11 o 
  -2  -5   4      172.54      151.76      6.47 o 
  -1  -5   4       84.47       93.87      4.12 o 
   0  -5   4        0.23        0.29      0.26 o 
   1  -5   4       77.96       69.18      3.18 o 
   2  -5   4      236.50      242.18     10.13 o 
   3  -5   4        3.60        6.07      0.50 o 
   4  -5   4        6.40        5.29      0.58 o 
   5  -5   4        0.57        1.48      0.55 o 
   6  -5   4        3.64        6.23      0.76 o 
  -7  -4   4        0.06       -1.62      1.62 o 
  -6  -4   4        0.02        0.43      0.55 o 
  -5  -4   4        3.08        2.71      0.50 o 
  -4  -4   4        1.35        0.04      1.10 o 
  -3  -4   4       19.43       25.82      1.49 o 
  -2  -4   4       14.73       16.24      0.90 o 
  -1  -4   4       10.93        9.71      0.53 o 
   0  -4   4        0.20        0.46      0.31 o 
   1  -4   4       90.99      110.37      4.75 o 
   2  -4   4       16.77       20.29      1.16 o 
   3  -4   4       32.76       29.93      1.66 o 
   4  -4   4        0.57       -1.11      1.11 o 
   5  -4   4       32.43       35.92      1.98 o 
   6  -4   4       24.04       22.12      1.24 o 
   7  -4   4        0.25       -1.76      1.76 o 
  -7  -3   4       13.27       15.60      1.02 o 
  -6  -3   4        0.14        0.61      1.37 o 
  -5  -3   4        0.61        1.20      0.48 o 
  -4  -3   4        0.04        1.20      0.43 o 
  -3  -3   4       18.13       20.47      1.20 o 
  -2  -3   4       12.34       17.75      0.97 o 
  -1  -3   4        3.28        5.75      0.36 o 
   0  -3   4       40.78       33.04      1.64 o 
   1  -3   4      453.72      438.46     17.81 o 
   2  -3   4       16.99       20.11      1.15 o 
   3  -3   4       31.21       29.13      1.59 o 
   4  -3   4        6.75        8.83      0.60 o 
   5  -3   4      117.85      120.64      5.63 o 
   6  -3   4        3.28        3.11      0.64 o 
   7  -3   4        1.54        2.68      0.70 o 
  -7  -2   4        3.19        5.83      0.75 o 
  -6  -2   4       11.74       13.03      0.86 o 
  -5  -2   4        0.95        0.75      0.49 o 
  -4  -2   4       71.22       63.16      3.18 o 
  -3  -2   4      413.34      374.03     15.36 o 
  -2  -2   4        7.93        7.45      0.44 o 
  -1  -2   4      617.71      664.82     26.83 o 
   0  -2   4        5.38        4.82      0.30 o 
   1  -2   4        1.96        3.09      0.26 o 
   2  -2   4      249.77      253.95     10.45 o 
   3  -2   4      154.87      145.70      6.22 o 
   4  -2   4        0.44        1.18      0.40 o 
   5  -2   4       66.78       68.85      3.53 o 
   6  -2   4        8.19        8.07      0.71 o 
   7  -2   4        0.00        0.72      1.52 o 
  -7  -1   4        1.24        1.03      0.67 o 
  -6  -1   4        2.40        2.13      0.59 o 
  -5  -1   4       33.48       31.51      1.70 o 
  -4  -1   4      204.85      198.29      8.49 o 
  -3  -1   4        1.18        3.95      0.36 o 
  -2  -1   4      155.30      157.16      6.60 o 
  -1  -1   4        0.28        0.88      0.22 o 
   0  -1   4      386.30      387.58     15.70 o 
   1  -1   4       34.45       39.22      1.84 o 
   2  -1   4       70.07       75.93      3.33 o 
   3  -1   4       27.55       24.38      1.33 o 
   4  -1   4      455.47      458.92     18.83 o 
   5  -1   4      222.21      220.18      9.44 o 
   6  -1   4       11.96       10.62      0.76 o 
   7  -1   4        8.20        9.44      0.83 o 
  -7   0   4        0.26        0.77      1.54 o 
  -6   0   4        0.28       -1.35      1.35 o 
  -5   0   4       33.68       34.54      1.97 o 
  -4   0   4       55.27       53.42      2.85 o 
  -3   0   4       31.24       28.98      1.58 o 
  -2   0   4       61.40       58.66      2.69 o 
  -1   0   4       45.80       31.37      1.57 o 
   0   0   4     1419.89     1381.73     55.46 o 
   1   0   4      446.29      468.28     18.93 o 
   2   0   4      183.98      199.43      8.23 o 
   3   0   4       22.14       20.84      1.21 o 
   4   0   4      101.82      103.94      4.67 o 
   5   0   4       32.37       31.79      1.76 o 
   6   0   4       17.46       17.56      0.97 o 
   7   0   4        5.06        5.68      0.73 o 
  -7   1   4        0.04       -0.50      0.69 o 
  -6   1   4        3.19        3.60      0.63 o 
  -5   1   4       27.22       28.40      1.64 o 
  -4   1   4        0.13        0.19      1.11 o 
  -3   1   4       16.43       14.59      0.85 o 
  -2   1   4        0.04        0.41      0.27 o 
  -1   1   4      860.04      847.56     34.15 o 
   0   1   4      218.65      234.64      9.59 o 
   1   1   4      653.55      642.58     25.90 o 
   2   1   4      234.63      267.24     10.94 o 
   3   1   4      142.46      158.47      6.68 o 
   4   1   4      380.93      384.43     15.81 o 
   5   1   4      262.85      249.08     10.55 o 
   6   1   4       70.99       67.77      3.60 o 
   7   1   4        1.47        2.57      0.65 o 
   8   1   4        0.00        0.07      1.75 o 
  -6   2   4        2.70        3.41      0.65 o 
  -5   2   4        2.70        2.33      0.57 o 
  -4   2   4      106.14       96.80      4.57 o 
  -3   2   4        2.43        1.51      0.36 o 
  -2   2   4      601.92      556.34     22.60 o 
  -1   2   4     2040.90     1970.46     79.08 o 
   0   2   4       78.46       75.04      3.25 o 
   1   2   4     1093.81     1161.71     46.68 o 
   2   2   4      530.20      584.55     23.63 o 
   3   2   4      939.53      986.77     39.79 o 
   4   2   4      599.47      607.77     24.73 o 
   5   2   4       16.38       14.69      0.87 o 
   6   2   4        0.48        1.85      0.54 o 
   7   2   4       17.84       18.00      1.07 o 
   8   2   4        0.20       -0.75      0.75 o 
  -6   3   4        2.39        1.31      0.66 o 
  -5   3   4        1.99        1.01      0.56 o 
  -4   3   4        1.49        0.22      1.13 o 
  -3   3   4        5.61        6.53      0.51 o 
  -2   3   4      226.89      232.41      9.70 o 
  -1   3   4       68.13       75.18      3.36 o 
   0   3   4       51.45       43.84      2.05 o 
   1   3   4        0.04       -0.07      0.57 o 
   2   3   4       87.05       82.98      3.63 o 
   3   3   4     1513.71     1651.80     66.40 o 
   4   3   4       30.64       30.00      1.65 o 
   5   3   4       15.80       16.72      0.94 o 
   6   3   4      105.42      105.88      5.03 o 
   7   3   4       14.74       15.95      0.99 o 
   8   3   4        0.14       -0.98      1.55 o 
  -6   4   4        3.02        2.93      0.71 o 
  -5   4   4        8.79        7.46      0.72 o 
  -4   4   4        0.68        0.26      0.50 o 
  -3   4   4       33.57       25.49      1.41 o 
  -2   4   4      365.85      340.75     14.06 o 
  -1   4   4      136.94      129.58      5.54 o 
   0   4   4      192.28      177.99      7.41 o 
   1   4   4       49.87       46.72      2.20 o 
   2   4   4     5659.56     6223.26    252.87 o 
   3   4   4      587.58      653.20     26.48 o 
   4   4   4        0.37        0.41      0.83 o 
   5   4   4      338.60      342.95     14.27 o 
   6   4   4       13.97       12.72      0.84 o 
   7   4   4        2.01        3.58      0.63 o 
   8   4   4        3.02        2.22      0.72 o 
  -6   5   4        0.01        0.36      0.69 o 
  -5   5   4        4.32        3.93      0.67 o 
  -4   5   4        4.23        3.88      0.56 o 
  -3   5   4       11.62       10.18      0.67 o 
  -2   5   4        0.84        1.15      0.41 o 
  -1   5   4        0.39       -0.14      0.77 o 
   0   5   4       50.23       50.85      2.42 o 
   1   5   4       96.86       94.60      4.13 o 
   2   5   4      220.57      230.32      9.57 o 
   3   5   4       26.91       25.00      1.43 o 
   4   5   4       14.08        8.87      0.59 o 
   5   5   4      179.13      171.66      7.49 o 
   6   5   4      122.69      122.54      5.73 o 
   7   5   4       10.62       10.28      0.80 o 
   8   5   4        0.15       -1.62      1.62 o 
  -5   6   4        0.37       -1.01      1.48 o 
  -4   6   4        2.13       -0.26      1.36 o 
  -3   6   4       15.40       12.35      0.75 o 
  -2   6   4        6.94        5.04      0.51 o 
  -1   6   4       66.57       66.08      3.15 o 
   0   6   4       18.03       13.47      0.76 o 
   1   6   4      763.97      834.38     33.73 o 
   2   6   4     1304.82     1398.79     56.32 o 
   3   6   4      301.22      314.12     12.98 o 
   4   6   4      268.99      278.04     11.64 o 
   5   6   4       41.02       45.20      2.45 o 
   6   6   4       27.97       27.25      1.49 o 
   7   6   4        7.84        8.47      0.75 o 
   8   6   4        0.03        0.28      1.63 o 
  -5   7   4        0.48        0.74      1.54 o 
  -4   7   4        0.05       -1.37      1.37 o 
  -3   7   4       32.27       33.57      1.86 o 
  -2   7   4        1.12       -0.08      0.45 o 
  -1   7   4        2.77        2.65      0.43 o 
   0   7   4        0.20       -0.82      0.88 o 
   1   7   4      281.96      330.16     13.63 o 
   2   7   4      536.96      539.95     22.02 o 
   3   7   4       25.99       20.92      1.23 o 
   4   7   4      453.98      431.93     17.80 o 
   5   7   4      604.55      613.33     25.17 o 
   6   7   4       17.62       16.97      0.98 o 
   7   7   4        5.78        6.79      0.71 o 
  -5   8   4        0.10        0.65      1.66 o 
  -4   8   4        2.02        3.45      0.66 o 
  -3   8   4        5.20        3.03      0.59 o 
  -2   8   4       10.74       10.33      0.69 o 
  -1   8   4        2.54        2.31      0.46 o 
   0   8   4       44.69       51.99      2.71 o 
   1   8   4      105.91      107.42      4.83 o 
   2   8   4      156.91      164.70      7.10 o 
   3   8   4      496.14      477.01     19.60 o 
   4   8   4       40.55       42.96      2.37 o 
   5   8   4        5.33        0.23      1.43 o 
   6   8   4       25.92       25.32      1.37 o 
   7   8   4        0.11       -1.42      1.42 o 
  -4   9   4        4.13        2.76      0.72 o 
  -3   9   4        0.00       -0.63      1.44 o 
  -2   9   4        5.54        5.69      0.60 o 
  -1   9   4        1.93        1.73      0.49 o 
   0   9   4      134.67      145.09      6.44 o 
   1   9   4      176.16      179.97      7.78 o 
   2   9   4       46.81       50.10      2.67 o 
   3   9   4        7.31        7.89      0.65 o 
   4   9   4       56.35       62.12      3.26 o 
   5   9   4       33.47       29.51      1.66 o 
   6   9   4        5.93        4.86      0.65 o 
   7   9   4        1.93        2.00      0.64 o 
  -4  10   4        2.24       -0.82      0.82 o 
  -3  10   4        0.01       -1.13      1.48 o 
  -2  10   4        0.17       -1.45      1.45 o 
  -1  10   4        4.38        3.78      0.58 o 
   0  10   4       14.30       13.33      0.81 o 
   1  10   4        0.01        0.13      1.18 o 
   2  10   4       39.43       36.64      2.11 o 
   3  10   4       70.87       69.10      3.53 o 
   4  10   4       27.80       27.99      1.57 o 
   5  10   4        0.00        0.20      0.52 o 
   6  10   4        2.04        2.95      0.62 o 
   7  10   4       11.11       12.68      0.95 o 
  -3  11   4        0.00       -1.59      1.59 o 
  -2  11   4        2.65        2.29      0.64 o 
  -1  11   4       75.41       69.72      3.78 o 
   0  11   4       40.18       36.72      2.06 o 
   1  11   4        4.28        4.60      0.58 o 
   2  11   4       36.27       33.61      1.89 o 
   3  11   4        6.37        6.62      0.66 o 
   4  11   4       37.86       38.38      2.19 o 
   5  11   4        4.87        4.76      0.63 o 
   6  11   4        9.20        8.90      0.80 o 
   7  11   4        0.00       -0.07      1.61 o 
  -2  12   4        0.72        1.98      0.66 o 
  -1  12   4        2.45        2.45      0.68 o 
   0  12   4        0.00       -0.30      1.44 o 
   1  12   4        5.08        4.38      0.61 o 
   2  12   4       11.50       13.11      0.86 o 
   3  12   4       42.71       47.22      2.71 o 
   4  12   4       20.02       20.12      1.11 o 
   5  12   4        2.24        2.00      0.61 o 
   6  12   4        0.61        1.34      0.63 o 
  -1  13   4        8.47        7.81      0.80 o 
   0  13   4        9.22        9.42      0.80 o 
   1  13   4       12.92       12.24      0.90 o 
   2  13   4        7.87        8.50      0.82 o 
   3  13   4        2.95        4.74      0.73 o 
   4  13   4        7.12        4.80      0.73 o 
   5  13   4        0.31        0.53      1.45 o 
   6  13   4        1.12        1.49      0.67 o 
   0  14   4        0.24       -0.53      1.68 o 
   1  14   4       10.38       12.70      0.96 o 
   2  14   4        8.02        8.24      0.89 o 
   3  14   4        4.07        3.67      0.79 o 
   4  14   4        2.08        3.07      0.69 o 
   5  14   4        0.14        0.71      1.49 o 
   1  15   4        0.38        0.06      1.88 o 
   2  15   4       11.76       15.21      1.08 o 
   3  15   4        2.65        1.49      0.75 o 
  -3 -14   5        2.59        4.37      0.72 o 
  -2 -14   5        0.00        0.69      1.56 o 
  -1 -14   5        1.63        1.83      0.69 o 
   0 -14   5        0.09        0.40      0.88 o 
  -4 -13   5        0.38        0.55      1.56 o 
  -3 -13   5        0.66       -0.98      1.51 o 
  -2 -13   5        2.80       -0.32      1.62 o 
  -1 -13   5        0.02       -0.55      0.82 o 
   0 -13   5        1.81        1.39      0.88 o 
   1 -13   5        0.69        0.28      0.93 o 
   2 -13   5        0.36       -0.17      0.73 o 
  -5 -12   5        0.11       -1.65      1.65 o 
  -4 -12   5        0.45        1.80      0.64 o 
  -3 -12   5       11.85       12.95      0.88 o 
  -2 -12   5        0.71        0.88      0.59 o 
  -1 -12   5        5.60        4.24      0.67 o 
   0 -12   5        5.07        4.52      0.70 o 
   1 -12   5       29.51       30.39      1.78 o 
   2 -12   5        0.39        0.99      0.65 o 
   3 -12   5        0.00       -1.22      1.69 o 
  -5 -11   5        0.23        2.31      0.62 o 
  -4 -11   5        0.05       -1.52      1.52 o 
  -3 -11   5       12.21       12.30      0.83 o 
  -2 -11   5        1.63        1.74      0.54 o 
  -1 -11   5       45.54       44.64      2.50 o 
   0 -11   5       25.91       27.68      1.60 o 
   1 -11   5        0.75        0.64      0.78 o 
   2 -11   5        1.19        2.32      0.62 o 
   3 -11   5        0.00       -1.64      1.64 o 
  -6 -10   5        0.09       -1.60      1.60 o 
  -5 -10   5        0.00        0.35      0.60 o 
  -4 -10   5       20.24       20.26      1.19 o 
  -3 -10   5       11.30        9.71      0.69 o 
  -2 -10   5       22.87       21.79      1.28 o 
  -1 -10   5       44.51       43.21      2.44 o 
   0 -10   5       90.93       88.23      4.40 o 
   1 -10   5        0.03       -1.02      1.25 o 
   2 -10   5        0.77        1.00      0.55 o 
   3 -10   5        0.01        0.36      1.46 o 
   4 -10   5        2.24        2.51      0.68 o 
  -6  -9   5        0.41        0.20      1.48 o 
  -5  -9   5        5.77        4.43      0.66 o 
  -4  -9   5        0.00        0.57      1.20 o 
  -3  -9   5        5.95        4.74      0.54 o 
  -2  -9   5        8.21        8.50      0.64 o 
  -1  -9   5       88.59       86.89      4.22 o 
   0  -9   5        0.62        1.30      0.50 o 
   1  -9   5        0.02        0.95      0.46 o 
   2  -9   5       16.00       20.19      1.13 o 
   3  -9   5        2.67        3.72      0.61 o 
   4  -9   5        0.48       -0.21      0.63 o 
   5  -9   5        0.11       -1.44      1.72 o 
  -6  -8   5        8.18        7.28      0.74 o 
  -5  -8   5       18.91       12.93      0.86 o 
  -4  -8   5        1.31       -0.19      1.22 o 
  -3  -8   5        0.46        0.58      0.44 o 
  -2  -8   5       92.40       84.11      4.04 o 
  -1  -8   5      206.64      197.96      8.49 o 
   0  -8   5        4.96        6.14      0.53 o 
   1  -8   5        2.39        3.40      0.47 o 
   2  -8   5        3.07        2.57      0.50 o 
   3  -8   5       21.75       21.99      1.25 o 
   4  -8   5        1.35       -1.04      1.40 o 
   5  -8   5        5.89        6.20      0.75 o 
  -6  -7   5        0.82        1.40      0.61 o 
  -5  -7   5        1.35        0.00      1.31 o 
  -4  -7   5       13.53       12.59      0.74 o 
  -3  -7   5        8.93       -1.59      1.59 o 
  -2  -7   5       43.52       38.34      2.08 o 
  -1  -7   5       73.09       73.19      3.51 o 
   0  -7   5        0.01        0.29      0.49 o 
   1  -7   5       38.20       44.17      2.41 o 
   2  -7   5        0.11        0.00      1.08 o 
   3  -7   5        3.00        5.88      0.55 o 
   4  -7   5        0.59        0.64      0.53 o 
   5  -7   5        0.25       -0.74      1.57 o 
  -7  -6   5        0.00        1.14      0.66 o 
  -6  -6   5        9.09        6.93      0.74 o 
  -5  -6   5       16.68       14.13      0.84 o 
  -4  -6   5        5.57        6.56      0.58 o 
  -3  -6   5       15.08       15.60      0.87 o 
  -2  -6   5       11.42       12.73      0.69 o 
  -1  -6   5        0.19       -0.81      0.89 o 
   0  -6   5      107.73      102.62      4.57 o 
   1  -6   5        9.37        9.88      0.57 o 
   2  -6   5      260.28      278.93     11.69 o 
   3  -6   5        0.12        0.51      0.44 o 
   4  -6   5        3.14        2.64      0.52 o 
   5  -6   5        9.81       10.70      0.82 o 
   6  -6   5       15.80       15.70      1.06 o 
  -7  -5   5        0.31        0.70      1.46 o 
  -6  -5   5       26.58       24.24      1.32 o 
  -5  -5   5        1.73       -0.45      1.25 o 
  -4  -5   5        5.92        6.40      0.55 o 
  -3  -5   5      181.59      192.11      8.21 o 
  -2  -5   5      281.72      291.99     12.11 o 
  -1  -5   5      290.45      285.55     11.81 o 
   0  -5   5       24.02       29.15      1.59 o 
   1  -5   5       45.06       54.96      2.67 o 
   2  -5   5        0.04       -0.92      0.92 o 
   3  -5   5       23.72       18.97      1.08 o 
   4  -5   5        0.03       -0.81      1.13 o 
   5  -5   5       39.50       44.52      2.43 o 
   6  -5   5        0.10        0.32      1.60 o 
  -7  -4   5        0.01        0.47      0.66 o 
  -6  -4   5        1.74        1.13      0.62 o 
  -5  -4   5        2.13        1.70      0.51 o 
  -4  -4   5       33.69       34.02      1.86 o 
  -3  -4   5       21.29       18.83      1.02 o 
  -2  -4   5      236.93      242.66     10.10 o 
  -1  -4   5      104.50       93.17      4.10 o 
   0  -4   5        0.12        0.69      0.28 o 
   1  -4   5      321.90      331.09     13.60 o 
   2  -4   5       21.07       22.17      1.24 o 
   3  -4   5       25.90       24.08      1.39 o 
   4  -4   5       28.87       27.25      1.50 o 
   5  -4   5        4.69        5.03      0.59 o 
   6  -4   5        0.35        0.54      1.40 o 
   7  -4   5        1.30        2.29      0.72 o 
  -7  -3   5        4.53        4.77      0.75 o 
  -6  -3   5       10.31       13.00      0.86 o 
  -5  -3   5        3.23        3.17      0.52 o 
  -4  -3   5       31.79       32.49      1.83 o 
  -3  -3   5       90.52       87.74      4.03 o 
  -2  -3   5        7.55        5.81      0.40 o 
  -1  -3   5      742.45      771.27     31.16 o 
   0  -3   5       20.86       24.11      1.31 o 
   1  -3   5      215.91      242.87     10.03 o 
   2  -3   5       27.10       22.12      1.26 o 
   3  -3   5        3.63        2.83      0.37 o 
   4  -3   5        3.66        4.49      0.49 o 
   5  -3   5        1.76        1.55      0.52 o 
   6  -3   5       20.01       19.44      1.10 o 
   7  -3   5        2.72        1.81      0.72 o 
  -7  -2   5        0.00        0.06      0.69 o 
  -6  -2   5        1.48        2.40      0.59 o 
  -5  -2   5        1.16        0.17      0.52 o 
  -4  -2   5        5.37        6.13      0.58 o 
  -3  -2   5       12.82       13.53      0.74 o 
  -2  -2   5       20.72       19.86      1.11 o 
  -1  -2   5      647.22      675.28     27.30 o 
   0  -2   5       26.17       27.86      1.48 o 
   1  -2   5        0.70        0.93      0.24 o 
   2  -2   5      239.32      229.00      9.50 o 
   3  -2   5        7.05        7.29      0.46 o 
   4  -2   5       29.50       27.47      1.51 o 
   5  -2   5        1.96        1.96      0.51 o 
   6  -2   5        9.28        8.75      0.75 o 
   7  -2   5        0.14        0.01      0.65 o 
  -7  -1   5        0.69       -1.76      1.76 o 
  -6  -1   5        0.15       -1.43      1.43 o 
  -5  -1   5       11.27       10.84      0.76 o 
  -4  -1   5       65.56       56.14      3.03 o 
  -3  -1   5       16.07       12.91      0.75 o 
  -2  -1   5        2.45        1.82      0.29 o 
  -1  -1   5       50.91       67.89      3.04 o 
   0  -1   5        3.39        3.20      0.28 o 
   1  -1   5        0.18        0.64      0.23 o 
   2  -1   5       99.52      102.18      4.43 o 
   3  -1   5       24.79       20.98      1.20 o 
   4  -1   5       34.11       31.44      1.81 o 
   5  -1   5       16.76       17.51      0.94 o 
   6  -1   5        0.01       -1.00      1.30 o 
   7  -1   5        0.76        1.30      0.64 o 
  -6   0   5        5.19        5.88      0.70 o 
  -5   0   5        0.07        0.65      1.30 o 
  -4   0   5      175.19      174.01      7.58 o 
  -3   0   5        8.06       10.05      0.59 o 
  -2   0   5       74.83       81.67      3.65 o 
  -1   0   5      317.85      319.10     13.05 o 
   0   0   5       52.48       58.73      2.63 o 
   1   0   5      434.55      488.36     19.78 o 
   2   0   5       50.99       62.36      2.83 o 
   3   0   5      873.33      858.56     34.70 o 
   4   0   5       32.72       34.03      1.86 o 
   5   0   5       13.93       15.56      0.86 o 
   6   0   5       55.72       53.55      2.89 o 
   7   0   5        0.00        0.12      1.43 o 
  -6   1   5        1.35        0.84      0.64 o 
  -5   1   5        6.97        7.52      0.70 o 
  -4   1   5        1.88        2.54      0.52 o 
  -3   1   5       36.39       36.95      2.05 o 
  -2   1   5        0.64        0.32      0.29 o 
  -1   1   5      449.73      442.01     17.97 o 
   0   1   5       19.35       14.68      0.83 o 
   1   1   5       93.23      129.66      5.45 o 
   2   1   5     1093.94     1195.47     48.10 o 
   3   1   5      139.34      140.89      6.02 o 
   4   1   5      123.14      135.99      5.93 o 
   5   1   5       77.90       71.49      3.54 o 
   6   1   5        5.19        4.66      0.57 o 
   7   1   5        0.20        0.78      0.60 o 
  -6   2   5        1.81        1.75      0.68 o 
  -5   2   5       26.46       24.36      1.40 o 
  -4   2   5        7.43        4.19      0.57 o 
  -3   2   5       75.13       72.97      3.50 o 
  -2   2   5        1.24        3.29      0.37 o 
  -1   2   5      136.30      136.42      5.80 o 
   0   2   5      576.98      600.73     24.29 o 
   1   2   5       19.27       20.50      1.12 o 
   2   2   5     1317.11     1369.79     55.07 o 
   3   2   5      120.78      155.32      6.60 o 
   4   2   5       97.01      107.82      4.81 o 
   5   2   5       21.02       20.71      1.16 o 
   6   2   5        6.36        5.39      0.60 o 
   7   2   5       35.03       35.86      2.10 o 
   8   2   5        2.18        2.19      0.70 o 
  -6   3   5        0.02        0.79      0.68 o 
  -5   3   5        7.04        5.72      0.67 o 
  -4   3   5       13.29       13.86      0.85 o 
  -3   3   5        7.85        5.04      0.50 o 
  -2   3   5        0.01        1.42      0.38 o 
  -1   3   5      150.28      165.56      6.99 o 
   0   3   5      429.98      414.25     16.86 o 
   1   3   5      647.09      700.62     28.30 o 
   2   3   5      530.17      576.52     23.36 o 
   3   3   5        1.11        1.32      0.33 o 
   4   3   5        9.46        8.58      0.53 o 
   5   3   5       15.33       15.31      0.83 o 
   6   3   5       65.00       63.95      3.42 o 
   7   3   5        1.57        0.80      0.62 o 
   8   3   5        1.55        2.22      0.70 o 
  -6   4   5        2.08        1.86      0.75 o 
  -5   4   5        4.10        0.93      0.66 o 
  -4   4   5       19.27       16.34      0.92 o 
  -3   4   5       28.59       28.62      1.65 o 
  -2   4   5      180.54      180.10      7.69 o 
  -1   4   5       11.53       10.96      0.61 o 
   0   4   5       11.56       11.14      0.63 o 
   1   4   5       27.23       33.19      1.74 o 
   2   4   5       17.28       27.45      1.48 o 
   3   4   5      575.85      592.70     24.09 o 
   4   4   5       88.67       92.27      4.20 o 
   5   4   5      176.21      169.32      7.40 o 
   6   4   5       47.04       46.62      2.60 o 
   7   4   5        0.59       -0.41      1.43 o 
   8   4   5        0.35       -0.99      1.58 o 
  -5   5   5        0.01        0.04      0.61 o 
  -4   5   5        9.54        9.44      0.72 o 
  -3   5   5        3.60        4.18      0.52 o 
  -2   5   5        0.08       -0.99      0.99 o 
  -1   5   5       32.45       22.95      1.23 o 
   0   5   5      153.22      144.66      6.18 o 
   1   5   5      170.62      178.95      7.52 o 
   2   5   5        0.98       -0.61      0.78 o 
   3   5   5      550.15      594.56     24.19 o 
   4   5   5       30.26       34.70      1.89 o 
   5   5   5        0.80       -0.54      1.18 o 
   6   5   5       64.97       67.39      3.53 o 
   7   5   5        2.95        1.67      0.61 o 
   8   5   5        2.18        2.33      0.72 o 
  -5   6   5        0.32        0.55      0.62 o 
  -4   6   5        0.16        2.42      0.58 o 
  -3   6   5        7.12        5.66      0.60 o 
  -2   6   5        0.48       -1.07      1.07 o 
  -1   6   5       12.18       10.58      0.64 o 
   0   6   5        0.17        0.51      0.32 o 
   1   6   5       50.54       50.03      2.48 o 
   2   6   5       66.34       76.45      3.53 o 
   3   6   5        0.50        0.39      0.88 o 
   4   6   5       19.36       19.16      1.09 o 
   5   6   5        1.95        1.69      0.51 o 
   6   6   5        5.42        4.22      0.58 o 
   7   6   5        5.59        6.23      0.69 o 
   8   6   5        0.02        0.58      1.53 o 
  -5   7   5        0.12       -0.14      1.73 o 
  -4   7   5        6.36        7.10      0.73 o 
  -3   7   5        1.16        1.76      0.54 o 
  -2   7   5        1.51        2.32      0.49 o 
  -1   7   5       27.26       23.65      1.34 o 
   0   7   5       61.78       63.81      3.11 o 
   1   7   5       29.15       24.22      1.40 o 
   2   7   5      163.67      176.88      7.56 o 
   3   7   5      118.48      113.67      5.08 o 
   4   7   5        2.52        2.25      0.48 o 
   5   7   5       87.07       85.09      4.12 o 
   6   7   5        0.92        1.69      0.48 o 
   7   7   5        0.00       -0.29      0.60 o 
  -4   8   5        1.99        2.33      0.66 o 
  -3   8   5        5.56        5.92      0.68 o 
  -2   8   5        0.02       -0.48      0.48 o 
  -1   8   5       10.20        8.76      0.63 o 
   0   8   5        0.50       -0.55      1.08 o 
   1   8   5      158.87      162.43      7.04 o 
   2   8   5        0.71       -0.43      1.01 o 
   3   8   5      147.73      146.88      6.45 o 
   4   8   5        0.91        1.82      0.48 o 
   5   8   5        0.21       -0.14      1.21 o 
   6   8   5        2.50        3.08      0.59 o 
   7   8   5        0.36        0.00      1.49 o 
  -4   9   5        8.08        9.81      0.89 o 
  -3   9   5        0.68        0.53      0.62 o 
  -2   9   5        0.09        0.47      1.24 o 
  -1   9   5        2.16        2.87      0.52 o 
   0   9   5      111.47      113.09      5.24 o 
   1   9   5      127.11      121.27      5.51 o 
   2   9   5        0.26        0.24      0.43 o 
   3   9   5       13.12       14.05      0.84 o 
   4   9   5      167.18      164.61      7.28 o 
   5   9   5        0.91       -0.02      0.48 o 
   6   9   5        2.61        0.58      1.41 o 
   7   9   5        1.10        2.07      0.64 o 
  -3  10   5        0.00        0.00      1.52 o 
  -2  10   5        0.13        0.28      0.58 o 
  -1  10   5        9.97       12.14      0.80 o 
   0  10   5        6.14        6.81      0.61 o 
   1  10   5        2.77        2.12      0.50 o 
   2  10   5       14.42       14.59      0.83 o 
   3  10   5        5.59        4.21      0.55 o 
   4  10   5       62.50       56.59      3.15 o 
   5  10   5       19.11       21.56      1.20 o 
   6  10   5        0.35        0.43      1.33 o 
   7  10   5        5.24        9.10      0.81 o 
  -3  11   5        0.57        0.00      1.73 o 
  -2  11   5        0.02       -0.82      1.47 o 
  -1  11   5       22.18       22.47      1.22 o 
   0  11   5       19.42       17.49      1.02 o 
   1  11   5       13.82       14.88      0.89 o 
   2  11   5        2.33        1.54      0.56 o 
   3  11   5        1.44        0.01      0.55 o 
   4  11   5       10.17       11.67      0.80 o 
   5  11   5        0.03       -0.19      0.58 o 
   6  11   5        0.00        0.39      1.46 o 
  -2  12   5        0.35       -1.11      1.61 o 
  -1  12   5        0.00        0.71      0.82 o 
   0  12   5       28.61       32.30      1.80 o 
   1  12   5        5.93        5.14      0.66 o 
   2  12   5       24.11       27.74      1.55 o 
   3  12   5      132.21      130.63      6.14 o 
   4  12   5        0.83        0.52      1.36 o 
   5  12   5        2.60        2.06      0.62 o 
   6  12   5        2.89        4.26      0.69 o 
  -1  13   5        0.34        0.10      0.88 o 
   0  13   5        0.44        1.77      0.68 o 
   1  13   5        1.89        1.55      0.67 o 
   2  13   5       14.20       14.72      0.99 o 
   3  13   5        0.01       -0.65      0.65 o 
   4  13   5        0.01        0.50      1.38 o 
   5  13   5        1.23        2.27      0.64 o 
   0  14   5        1.41        2.40      0.91 o 
   1  14   5        4.09        5.75      0.78 o 
   2  14   5       45.37       53.58      3.10 o 
   3  14   5        6.00        5.12      0.75 o 
   4  14   5        0.21       -0.07      1.51 o 
  -2 -14   6        0.49        1.15      0.70 o 
  -1 -14   6        1.17        2.70      0.94 o 
  -4 -13   6        0.12        0.90      0.69 o 
  -3 -13   6        0.04       -1.63      1.63 o 
  -2 -13   6        9.05        7.82      0.81 o 
  -1 -13   6        0.55       -1.62      1.62 o 
   0 -13   6        0.52       -0.13      1.70 o 
   1 -13   6       11.74       14.81      1.09 o 
  -4 -12   6        0.90        1.51      0.65 o 
  -3 -12   6        0.02        0.31      1.51 o 
  -2 -12   6        6.39        7.56      0.74 o 
  -1 -12   6        1.34        1.45      0.86 o 
   0 -12   6        4.60        6.12      0.76 o 
   1 -12   6        5.54        5.56      0.78 o 
   2 -12   6        0.27        0.95      0.69 o 
  -5 -11   6        0.02       -0.28      1.55 o 
  -4 -11   6        0.00        0.64      0.61 o 
  -3 -11   6        3.96        2.72      0.61 o 
  -2 -11   6        0.13        0.19      0.58 o 
  -1 -11   6       11.96       10.33      0.82 o 
   0 -11   6        6.75        8.21      0.81 o 
   1 -11   6        0.07        0.49      0.84 o 
   2 -11   6        1.40       -1.54      1.54 o 
   3 -11   6        6.02        5.71      0.74 o 
  -5 -10   6        0.07       -1.47      1.47 o 
  -4 -10   6        0.63       -0.88      1.44 o 
  -3 -10   6        3.46        0.64      1.31 o 
  -2 -10   6       13.96       20.74      1.28 o 
  -1 -10   6        8.84        7.31      0.69 o 
   0 -10   6       98.72       99.45      4.89 o 
   1 -10   6        4.74        4.88      0.62 o 
   2 -10   6       10.23       10.17      0.78 o 
   3 -10   6        0.57       -0.25      1.56 o 
   4 -10   6        0.37        0.15      0.68 o 
  -6  -9   6        0.45       -0.64      1.62 o 
  -5  -9   6        0.24        1.52      0.60 o 
  -4  -9   6       17.00       17.31      1.03 o 
  -3  -9   6        7.60        6.56      0.61 o 
  -2  -9   6        9.52        8.07      0.66 o 
  -1  -9   6       35.65       31.75      1.80 o 
   0  -9   6       27.11       25.13      1.43 o 
   1  -9   6       10.72       11.62      0.75 o 
   2  -9   6        4.11        2.33      0.58 o 
   3  -9   6       19.68       19.39      1.09 o 
   4  -9   6        5.70        7.19      0.76 o 
  -6  -8   6        0.87        2.80      0.68 o 
  -5  -8   6        2.50        1.25      0.59 o 
  -4  -8   6       14.16       11.85      0.76 o 
  -3  -8   6        0.31        0.24      0.48 o 
  -2  -8   6       52.14       51.68      2.86 o 
  -1  -8   6       35.24       33.92      1.94 o 
   0  -8   6       14.78       14.96      0.85 o 
   1  -8   6        5.28        5.74      0.56 o 
   2  -8   6       29.71       27.19      1.48 o 
   3  -8   6       37.45       33.13      1.83 o 
   4  -8   6        7.90        8.22      0.75 o 
   5  -8   6        0.28       -1.09      1.58 o 
  -6  -7   6        0.14        0.51      0.62 o 
  -5  -7   6        0.47        0.34      0.57 o 
  -4  -7   6        4.12        2.98      0.54 o 
  -3  -7   6        0.27        1.14      0.47 o 
  -2  -7   6        0.29        0.47      1.19 o 
  -1  -7   6       73.16       70.35      3.48 o 
   0  -7   6        2.13        2.73      0.46 o 
   1  -7   6        0.62        0.87      0.57 o 
   2  -7   6        3.82        3.86      0.52 o 
   3  -7   6        7.31        8.17      0.65 o 
   4  -7   6        1.50        0.44      1.30 o 
   5  -7   6        0.16        0.38      1.52 o 
  -6  -6   6        0.56        2.25      0.65 o 
  -5  -6   6       20.29       17.31      0.99 o 
  -4  -6   6       14.24       15.09      0.87 o 
  -3  -6   6        4.80        6.41      0.57 o 
  -2  -6   6       32.47       27.70      1.58 o 
  -1  -6   6      232.60      231.25      9.73 o 
   0  -6   6       35.89       33.95      1.87 o 
   1  -6   6       52.58       45.05      2.44 o 
   2  -6   6      230.88      231.61      9.85 o 
   3  -6   6       51.04       52.21      2.84 o 
   4  -6   6        1.09       -2.06      2.06 o 
   5  -6   6        0.10       -0.47      1.48 o 
   6  -6   6        0.18        0.10      0.70 o 
  -6  -5   6        1.14       -0.44      1.48 o 
  -5  -5   6       13.78       13.32      0.83 o 
  -4  -5   6        0.33       -1.27      1.27 o 
  -3  -5   6        0.52        0.85      0.46 o 
  -2  -5   6      169.87      172.48      7.39 o 
  -1  -5   6      288.29      295.43     12.25 o 
   0  -5   6        1.48        2.12      0.37 o 
   1  -5   6        0.01        0.22      0.86 o 
   2  -5   6       24.61       20.58      1.13 o 
   3  -5   6        0.03       -0.12      1.04 o 
   4  -5   6        0.53        0.32      0.48 o 
   5  -5   6        0.69        1.27      0.59 o 
   6  -5   6       12.82       14.60      0.99 o 
  -6  -4   6        9.30        8.84      0.80 o 
  -5  -4   6        2.07        2.58      0.55 o 
  -4  -4   6       19.48       20.22      1.18 o 
  -3  -4   6      141.78      140.84      6.21 o 
  -2  -4   6        4.61        4.74      0.44 o 
  -1  -4   6        5.15        6.30      0.46 o 
   0  -4   6      732.50      766.21     31.02 o 
   1  -4   6      663.00      715.57     29.01 o 
   2  -4   6       98.63      102.44      4.59 o 
   3  -4   6        0.30       -1.00      1.00 o 
   4  -4   6        0.88        1.57      0.47 o 
   5  -4   6        4.60        5.61      0.62 o 
   6  -4   6        0.11       -0.64      0.64 o 
  -6  -3   6        0.02       -1.81      1.81 o 
  -5  -3   6        2.17        3.25      0.57 o 
  -4  -3   6      253.58      244.35     10.43 o 
  -3  -3   6      515.36      498.48     20.46 o 
  -2  -3   6      135.01      139.18      6.00 o 
  -1  -3   6      534.27      574.53     23.34 o 
   0  -3   6      490.11      521.06     21.18 o 
   1  -3   6      375.58      432.25     17.64 o 
   2  -3   6        0.62        1.44      0.31 o 
   3  -3   6        0.32        0.34      0.90 o 
   4  -3   6       18.51       20.22      1.09 o 
   5  -3   6       25.52       30.69      1.76 o 
   6  -3   6        0.97       -0.83      1.52 o 
   7  -3   6        0.05        0.49      1.53 o 
  -6  -2   6        0.05        0.25      1.44 o 
  -5  -2   6        9.24       10.86      0.76 o 
  -4  -2   6      165.36      159.98      7.11 o 
  -3  -2   6      134.26      127.39      5.67 o 
  -2  -2   6       19.63       18.49      1.03 o 
  -1  -2   6       28.52       44.67      2.22 o 
   0  -2   6     1070.40     1166.37     46.97 o 
   1  -2   6      240.73      247.90     10.25 o 
   2  -2   6        0.56        0.41      0.29 o 
   3  -2   6       27.55       29.06      1.63 o 
   4  -2   6        6.30        5.45      0.51 o 
   5  -2   6       29.02       28.04      1.66 o 
   6  -2   6        0.15       -1.24      1.40 o 
   7  -2   6        0.23       -0.68      1.44 o 
  -6  -1   6        0.04       -0.88      1.52 o 
  -5  -1   6       48.31       42.37      2.34 o 
  -4  -1   6       11.11       11.09      0.79 o 
  -3  -1   6      398.96      374.53     15.49 o 
  -2  -1   6        0.04        1.43      0.31 o 
  -1  -1   6      821.90      914.58     36.92 o 
   0  -1   6     3545.85     4083.16    167.34 o 
   1  -1   6      160.84      180.49      7.54 o 
   2  -1   6        0.00       -0.10      0.69 o 
   3  -1   6        2.46        4.23      0.39 o 
   4  -1   6        0.01        0.56      0.41 o 
   5  -1   6        0.49        0.91      0.47 o 
   6  -1   6        1.91        1.96      0.58 o 
   7  -1   6        1.13        1.40      0.64 o 
  -6   0   6        1.70        1.16      0.67 o 
  -5   0   6        0.84        1.65      0.57 o 
  -4   0   6        0.14        0.18      1.36 o 
  -3   0   6       50.19       50.30      2.65 o 
  -2   0   6       44.28       45.14      2.31 o 
  -1   0   6      259.05      273.84     11.30 o 
   0   0   6        7.92       10.64      0.58 o 
   1   0   6       65.02       70.48      3.15 o 
   2   0   6      325.82      320.80     13.16 o 
   3   0   6      391.11      359.24     14.78 o 
   4   0   6      201.98      194.08      8.29 o 
   5   0   6        3.52        3.51      0.50 o 
   6   0   6        0.05        0.48      0.51 o 
   7   0   6        0.33       -0.08      0.60 o 
  -6   1   6        4.74        4.45      0.73 o 
  -5   1   6        7.14        7.10      0.74 o 
  -4   1   6      173.36      161.39      7.21 o 
  -3   1   6       86.88       85.19      4.03 o 
  -2   1   6       64.90       61.23      2.96 o 
  -1   1   6     1823.70     2006.81     80.61 o 
   0   1   6      604.89      679.27     27.47 o 
   1   1   6        8.45       11.28      0.65 o 
   2   1   6       66.94       86.10      3.83 o 
   3   1   6      132.21      139.82      6.01 o 
   4   1   6       14.53       12.74      0.69 o 
   5   1   6        4.01        3.97      0.49 o 
   6   1   6        3.48        5.04      0.58 o 
   7   1   6        1.37        0.43      1.51 o 
  -6   2   6        0.04        0.41      1.71 o 
  -5   2   6       13.12       15.82      0.99 o 
  -4   2   6       39.04       38.41      2.12 o 
  -3   2   6       29.17       32.39      1.80 o 
  -2   2   6       66.11       65.67      3.14 o 
  -1   2   6       81.94       79.45      3.60 o 
   0   2   6       16.97       24.33      1.31 o 
   1   2   6      118.06      119.23      5.10 o 
   2   2   6     1335.25     1374.65     55.31 o 
   3   2   6     1460.03     1519.22     61.15 o 
   4   2   6        0.70        0.73      0.37 o 
   5   2   6       34.98       33.49      1.93 o 
   6   2   6       32.49       29.56      1.73 o 
   7   2   6       14.37       15.70      0.99 o 
  -6   3   6        6.16        8.68      0.90 o 
  -5   3   6        5.56        3.53      0.71 o 
  -4   3   6        0.08        0.81      0.52 o 
  -3   3   6       82.40       78.00      3.85 o 
  -2   3   6      437.61      463.11     19.00 o 
  -1   3   6       16.79       17.88      1.04 o 
   0   3   6        8.38        9.48      0.55 o 
   1   3   6       19.81       31.92      1.72 o 
   2   3   6      234.45      298.01     12.27 o 
   3   3   6        1.02        1.10      0.33 o 
   4   3   6       16.33       11.85      0.66 o 
   5   3   6       24.05       19.50      1.14 o 
   6   3   6        5.21        5.35      0.60 o 
   7   3   6        3.45        3.23      0.64 o 
   8   3   6        0.24       -0.36      0.68 o 
  -5   4   6        2.55        1.65      0.65 o 
  -4   4   6       38.12       37.50      2.11 o 
  -3   4   6       87.29       84.71      4.12 o 
  -2   4   6      147.62      145.32      6.38 o 
  -1   4   6       17.43       26.23      1.45 o 
   0   4   6       12.06       16.93      0.87 o 
   1   4   6      195.21      190.74      7.99 o 
   2   4   6      326.66      363.49     14.91 o 
   3   4   6        3.51        3.15      0.37 o 
   4   4   6        0.60        0.95      0.38 o 
   5   4   6       57.03       54.31      2.92 o 
   6   4   6      100.43      100.24      4.83 o 
   7   4   6        0.88       -1.55      1.55 o 
   8   4   6        1.00        0.58      0.69 o 
  -5   5   6        0.08       -0.66      0.66 o 
  -4   5   6        0.87        2.09      0.58 o 
  -3   5   6        1.31        0.37      1.30 o 
  -2   5   6       28.21       31.70      1.77 o 
  -1   5   6       28.78       24.41      1.35 o 
   0   5   6        9.83       11.38      0.68 o 
   1   5   6      198.68      203.93      8.56 o 
   2   5   6       76.68       85.43      3.86 o 
   3   5   6      149.68      177.57      7.56 o 
   4   5   6        0.07       -0.37      0.94 o 
   5   5   6       98.60       93.68      4.44 o 
   6   5   6       25.16       22.93      1.24 o 
   7   5   6        0.00        1.31      0.59 o 
   8   5   6        1.32        0.79      1.69 o 
  -5   6   6        2.66        2.40      0.71 o 
  -4   6   6        3.49        1.96      0.64 o 
  -3   6   6      123.01      122.85      5.78 o 
  -2   6   6       55.80       59.01      3.11 o 
  -1   6   6        0.03        0.24      0.54 o 
   0   6   6        6.52        4.61      0.43 o 
   1   6   6        1.07        1.45      0.36 o 
   2   6   6       72.60       88.62      4.03 o 
   3   6   6        8.69        8.43      0.55 o 
   4   6   6      108.37      114.86      5.18 o 
   5   6   6      156.45      144.38      6.45 o 
   6   6   6        0.11        0.53      1.17 o 
   7   6   6        1.88        1.72      0.62 o 
  -4   7   6        9.30        7.69      0.77 o 
  -3   7   6        6.29        5.55      0.70 o 
  -2   7   6        0.01       -0.14      1.21 o 
  -1   7   6       10.37       11.13      0.70 o 
   0   7   6      108.99      113.27      5.09 o 
   1   7   6      121.59      122.35      5.43 o 
   2   7   6        4.71        3.66      0.43 o 
   3   7   6        5.28        6.56      0.53 o 
   4   7   6        4.68        5.13      0.52 o 
   5   7   6        6.61        6.36      0.59 o 
   6   7   6        2.47        3.46      0.56 o 
   7   7   6        1.78        0.76      1.54 o 
  -4   8   6        6.72        6.56      0.79 o 
  -3   8   6       17.02       15.01      0.96 o 
  -2   8   6        6.40        6.15      0.61 o 
  -1   8   6        3.21        2.21      0.50 o 
   0   8   6       17.91       14.45      0.81 o 
   1   8   6        1.65        2.69      0.47 o 
   2   8   6        1.97        1.31      0.44 o 
   3   8   6        2.06       -0.40      1.02 o 
   4   8   6        0.33        0.79      0.46 o 
   5   8   6        5.56        5.47      0.57 o 
   6   8   6        4.29        5.12      0.62 o 
   7   8   6        0.34        0.07      1.53 o 
  -4   9   6        3.78        3.83      0.77 o 
  -3   9   6        9.85        8.21      0.81 o 
  -2   9   6        0.02       -0.45      0.55 o 
  -1   9   6       30.64       30.34      1.76 o 
   0   9   6       44.01       44.68      2.48 o 
   1   9   6        1.44        3.64      0.51 o 
   2   9   6       33.29       31.33      1.78 o 
   3   9   6       53.49       51.50      2.84 o 
   4   9   6       68.86       60.45      3.27 o 
   5   9   6        2.80        2.29      0.54 o 
   6   9   6        0.15       -0.89      1.34 o 
   7   9   6        3.13        5.04      0.71 o 
  -3  10   6        0.11        0.75      1.60 o 
  -2  10   6        0.86       -0.10      0.62 o 
  -1  10   6        8.68        6.14      0.68 o 
   0  10   6        7.20        6.11      0.61 o 
   1  10   6        0.00        0.22      0.48 o 
   2  10   6        1.30        1.37      0.48 o 
   3  10   6       23.33       23.76      1.38 o 
   4  10   6       10.32        9.81      0.72 o 
   5  10   6        1.86        2.54      0.56 o 
   6  10   6        3.73        4.27      0.66 o 
   7  10   6        1.92        0.64      1.65 o 
  -2  11   6        3.53        3.80      0.69 o 
  -1  11   6        0.27        0.52      0.81 o 
   0  11   6       10.11       11.85      0.84 o 
   1  11   6        1.94        1.50      0.53 o 
   2  11   6       45.17       46.26      2.56 o 
   3  11   6       92.47       91.24      4.57 o 
   4  11   6        0.41        0.33      1.32 o 
   5  11   6        1.25        1.29      0.59 o 
   6  11   6        0.37       -0.66      0.66 o 
  -2  12   6        0.04       -0.43      1.69 o 
  -1  12   6        1.67       -0.31      0.88 o 
   0  12   6        0.15        0.40      0.62 o 
   1  12   6        4.00        4.23      0.66 o 
   2  12   6       14.60       14.98      0.97 o 
   3  12   6        3.41        3.24      0.68 o 
   4  12   6        0.18        0.78      0.57 o 
   5  12   6        0.01        0.14      0.59 o 
   6  12   6        0.01       -1.67      1.67 o 
  -1  13   6        5.16        4.00      0.98 o 
   0  13   6        2.51        2.58      0.68 o 
   1  13   6       10.13        8.98      0.84 o 
   2  13   6       14.48       12.81      0.95 o 
   3  13   6        0.28        1.12      0.61 o 
   4  13   6        0.04       -1.11      1.57 o 
   5  13   6        0.03       -1.56      1.56 o 
   1  14   6        0.06       -1.69      1.69 o 
   2  14   6        1.64        2.56      0.73 o 
   3  14   6        0.09       -0.10      0.64 o 
   4  14   6        2.54        2.53      0.69 o 
  -3 -13   7        2.22        2.02      0.73 o 
  -2 -13   7        1.53       -0.89      1.64 o 
  -1 -13   7        3.03        2.70      0.96 o 
   0 -13   7        1.83        2.82      0.98 o 
   1 -13   7       40.19       44.31      2.41 o 
  -4 -12   7        2.13        4.05      0.76 o 
  -3 -12   7        0.14        0.00      1.51 o 
  -2 -12   7        0.00       -0.70      0.70 o 
  -1 -12   7       26.10       22.11      1.26 o 
   0 -12   7        0.41       -1.19      1.84 o 
   1 -12   7        0.26       -0.14      1.83 o 
   2 -12   7        0.54        0.48      0.72 o 
  -4 -11   7        0.55       -0.86      1.54 o 
  -3 -11   7        0.22        0.03      0.59 o 
  -2 -11   7        3.00        2.67      0.64 o 
  -1 -11   7        1.90        1.60      0.66 o 
   0 -11   7      160.21      174.24      8.02 o 
   1 -11   7       14.81       16.04      1.04 o 
   2 -11   7        6.04        5.69      0.75 o 
   3 -11   7        0.10       -0.77      1.74 o 
  -5 -10   7        2.00        1.38      0.70 o 
  -4 -10   7        3.38        4.59      0.68 o 
  -3 -10   7        7.83        8.46      0.74 o 
  -2 -10   7        0.41        0.35      0.58 o 
  -1 -10   7        3.03        3.04      0.91 o 
   0 -10   7        1.50       -0.22      0.92 o 
   1 -10   7        0.16        0.41      0.82 o 
   2 -10   7        0.97        1.30      0.63 o 
   3 -10   7        0.89        1.38      0.66 o 
   4 -10   7        0.80       -1.68      1.68 o 
  -5  -9   7        7.55       10.38      0.85 o 
  -4  -9   7        5.46        5.79      0.70 o 
  -3  -9   7        0.17        0.05      1.21 o 
  -2  -9   7        6.95        7.59      0.66 o 
  -1  -9   7      339.24      325.64     13.78 o 
   0  -9   7       66.17       63.89      3.53 o 
   1  -9   7       14.38       14.77      0.94 o 
   2  -9   7       10.20       11.39      0.82 o 
   3  -9   7        0.73        1.11      0.62 o 
   4  -9   7        2.37       -0.75      0.75 o 
  -6  -8   7        4.01        4.98      0.78 o 
  -5  -8   7        0.89        1.97      0.63 o 
  -4  -8   7        1.34        1.58      0.56 o 
  -3  -8   7        3.78        3.48      0.56 o 
  -2  -8   7        0.53        0.37      1.30 o 
  -1  -8   7      391.34      392.45     16.38 o 
   0  -8   7        5.55        6.81      0.66 o 
   1  -8   7        8.71        9.92      0.70 o 
   2  -8   7        0.16       -0.25      1.24 o 
   3  -8   7        0.85       -0.16      0.57 o 
   4  -8   7        6.39        6.55      0.73 o 
   5  -8   7        0.34        0.00      1.68 o 
  -6  -7   7        2.11       -1.11      1.81 o 
  -5  -7   7        0.22       -1.51      1.51 o 
  -4  -7   7       20.28       17.73      1.13 o 
  -3  -7   7       97.85       96.44      4.65 o 
  -2  -7   7       17.46       15.43      0.90 o 
  -1  -7   7       42.00       40.75      2.32 o 
   0  -7   7      265.74      257.15     10.90 o 
   1  -7   7       57.00       64.82      3.33 o 
   2  -7   7        9.76        9.61      0.66 o 
   3  -7   7        1.21       -0.05      1.24 o 
   4  -7   7        1.00        2.01      0.60 o 
   5  -7   7        2.59        3.60      0.71 o 
  -6  -6   7        3.19        4.45      0.73 o 
  -5  -6   7        1.83        1.78      0.61 o 
  -4  -6   7       28.60       31.55      1.74 o 
  -3  -6   7       22.31       26.44      1.45 o 
  -2  -6   7      610.35      618.46     25.31 o 
  -1  -6   7      273.60      259.07     10.91 o 
   0  -6   7       18.73       18.26      1.05 o 
   1  -6   7        7.30        5.44      0.52 o 
   2  -6   7        3.00        3.37      0.48 o 
   3  -6   7       11.63       13.13      0.79 o 
   4  -6   7        1.53        1.20      0.52 o 
   5  -6   7        1.89        3.26      0.65 o 
   6  -6   7        9.29       14.25      1.04 o 
  -6  -5   7        0.13        0.74      0.66 o 
  -5  -5   7        0.69        0.68      0.57 o 
  -4  -5   7       82.53       84.92      4.20 o 
  -3  -5   7       31.23       27.06      1.65 o 
  -2  -5   7       26.48       22.06      1.26 o 
  -1  -5   7       47.29       48.22      2.59 o 
   0  -5   7      398.84      387.34     15.96 o 
   1  -5   7        2.37        0.88      0.52 o 
   2  -5   7        3.62        3.98      0.47 o 
   3  -5   7       33.33       34.36      2.00 o 
   4  -5   7        2.11        1.31      0.51 o 
   5  -5   7        0.18        0.87      0.60 o 
   6  -5   7        2.93        2.03      0.71 o 
  -6  -4   7        0.59       -1.19      1.53 o 
  -5  -4   7       10.12        8.44      0.73 o 
  -4  -4   7       24.08       24.49      1.45 o 
  -3  -4   7      677.30      672.44     27.49 o 
  -2  -4   7       47.82       42.28      2.24 o 
  -1  -4   7      324.26      325.62     13.48 o 
   0  -4   7      199.68      199.63      8.43 o 
   1  -4   7       72.26       78.19      3.65 o 
   2  -4   7       85.85       93.15      4.27 o 
   3  -4   7        3.45        3.55      0.47 o 
   4  -4   7        5.59        5.02      0.58 o 
   5  -4   7        0.34       -1.43      1.43 o 
   6  -4   7        0.03       -0.13      1.56 o 
  -6  -3   7        6.19        6.60      0.76 o 
  -5  -3   7        2.81        4.17      0.62 o 
  -4  -3   7        8.86        8.75      0.75 o 
  -3  -3   7       42.93       37.34      2.12 o 
  -2  -3   7       28.33       27.46      1.62 o 
  -1  -3   7       25.46       20.79      1.21 o 
   0  -3   7       11.31        5.28      0.41 o 
   1  -3   7       98.08      100.83      4.48 o 
   2  -3   7       63.39       76.09      3.56 o 
   3  -3   7       73.43       62.74      3.13 o 
   4  -3   7       88.76       78.56      3.90 o 
   5  -3   7       57.29       58.24      3.22 o 
   6  -3   7        0.74       -2.30      2.30 o 
   7  -3   7        0.03       -1.58      1.61 o 
  -6  -2   7        6.06        6.80      0.78 o 
  -5  -2   7        1.00       -0.28      1.35 o 
  -4  -2   7      234.60      239.92     10.33 o 
  -3  -2   7      261.84      254.65     10.80 o 
  -2  -2   7      239.69      223.02      9.41 o 
  -1  -2   7      135.13      137.42      5.93 o 
   0  -2   7        0.42        0.25      0.41 o 
   1  -2   7      138.27      151.66      6.47 o 
   2  -2   7        1.05        0.52      0.32 o 
   3  -2   7       61.88       54.83      2.81 o 
   4  -2   7       76.28       68.48      3.48 o 
   5  -2   7        2.12        2.53      0.53 o 
   6  -2   7        4.59        5.17      0.67 o 
   7  -2   7        1.20        1.73      0.66 o 
  -6  -1   7        2.15        2.58      0.71 o 
  -5  -1   7        0.62        0.34      1.44 o 
  -4  -1   7      406.61      432.26     18.00 o 
  -3  -1   7       36.63       35.67      1.96 o 
  -2  -1   7       44.36       46.08      2.43 o 
  -1  -1   7       31.24       31.42      1.74 o 
   0  -1   7       33.13       36.32      1.91 o 
   1  -1   7      205.78      254.64     10.55 o 
   2  -1   7      214.22      197.67      8.31 o 
   3  -1   7      387.64      361.06     14.91 o 
   4  -1   7      178.26      172.76      7.51 o 
   5  -1   7        3.61        3.71      0.52 o 
   6  -1   7        4.57        5.52      0.66 o 
   7  -1   7        1.31        0.00      1.60 o 
  -6   0   7       15.10       16.84      1.11 o 
  -5   0   7        5.32        6.74      0.74 o 
  -4   0   7        0.86        2.08      0.62 o 
  -3   0   7      265.69      246.94     10.49 o 
  -2   0   7      297.39      302.34     12.58 o 
  -1   0   7      113.85      129.54      5.61 o 
   0   0   7       31.45       21.69      1.25 o 
   1   0   7       27.48       31.42      1.70 o 
   2   0   7        0.74        0.14      0.30 o 
   3   0   7      116.19      106.66      4.76 o 
   4   0   7       15.62       18.38      0.95 o 
   5   0   7        3.54        3.28      0.51 o 
   6   0   7       14.50       18.03      1.01 o 
   7   0   7        1.11        0.65      1.51 o 
  -6   1   7        0.07        0.87      0.76 o 
  -5   1   7       54.34       62.30      3.35 o 
  -4   1   7       86.03       85.84      4.32 o 
  -3   1   7      163.93      151.47      6.71 o 
  -2   1   7        0.45        0.07      0.97 o 
  -1   1   7      210.50      229.19      9.59 o 
   0   1   7      101.52      103.36      4.53 o 
   1   1   7      106.48       97.75      4.28 o 
   2   1   7      344.83      351.84     14.45 o 
   3   1   7      145.62      136.01      5.90 o 
   4   1   7        5.92        3.74      0.46 o 
   5   1   7        1.12        0.99      0.45 o 
   6   1   7        6.96        5.78      0.61 o 
   7   1   7       16.93       16.54      1.05 o 
  -6   2   7        5.11        6.08      0.90 o 
  -5   2   7        5.41        6.67      0.78 o 
  -4   2   7        3.23        3.40      0.58 o 
  -3   2   7       39.76       38.33      2.20 o 
  -2   2   7       40.00       40.21      2.26 o 
  -1   2   7        4.53        3.88      0.39 o 
   0   2   7        8.65       12.85      0.75 o 
   1   2   7       30.73       33.23      1.80 o 
   2   2   7       11.16       10.92      0.61 o 
   3   2   7      104.46       98.23      4.42 o 
   4   2   7        3.49        6.01      0.48 o 
   5   2   7       18.85       17.17      0.93 o 
   6   2   7        1.55        1.62      0.54 o 
   7   2   7       11.76       12.39      0.89 o 
  -5   3   7       10.09       15.21      1.02 o 
  -4   3   7       16.94       15.53      0.91 o 
  -3   3   7       69.21       73.24      3.71 o 
  -2   3   7       32.21       32.19      1.88 o 
  -1   3   7      199.86      204.26      8.64 o 
   0   3   7       62.71       54.54      2.64 o 
   1   3   7      176.41      191.00      8.03 o 
   2   3   7       12.11       11.88      0.66 o 
   3   3   7       11.55       12.36      0.69 o 
   4   3   7       10.97        8.95      0.58 o 
   5   3   7        0.87        1.98      0.45 o 
   6   3   7       57.90       56.14      3.15 o 
   7   3   7       18.52       19.87      1.13 o 
  -5   4   7        0.27        2.38      0.70 o 
  -4   4   7        2.12        0.33      1.41 o 
  -3   4   7        1.37        1.93      0.55 o 
  -2   4   7       38.28       38.28      2.15 o 
  -1   4   7       36.96       42.07      2.31 o 
   0   4   7       41.45       38.96      2.11 o 
   1   4   7      154.40      153.66      6.58 o 
   2   4   7      278.85      281.13     11.67 o 
   3   4   7       62.83       68.47      3.26 o 
   4   4   7        5.99        4.12      0.47 o 
   5   4   7        0.99       -0.67      1.09 o 
   6   4   7        0.41        0.47      1.34 o 
   7   4   7        0.96        1.28      0.62 o 
  -5   5   7        0.82       -1.77      1.77 o 
  -4   5   7        1.91        2.79      0.62 o 
  -3   5   7        1.22        2.04      0.52 o 
  -2   5   7       20.74       22.45      1.27 o 
  -1   5   7        1.22        1.88      0.43 o 
   0   5   7       16.35       18.02      1.00 o 
   1   5   7        9.35       10.41      0.59 o 
   2   5   7      185.53      197.02      8.35 o 
   3   5   7        9.03       12.23      0.70 o 
   4   5   7        3.30        2.62      0.44 o 
   5   5   7       20.57       17.28      1.01 o 
   6   5   7       26.02       22.71      1.33 o 
   7   5   7       16.55       17.45      1.03 o 
  -4   6   7        0.09       -0.06      1.48 o 
  -3   6   7        5.60        5.80      0.65 o 
  -2   6   7       21.44       18.32      1.05 o 
  -1   6   7        6.59        5.60      0.54 o 
   0   6   7       36.92       36.55      2.00 o 
   1   6   7        1.63        1.87      0.58 o 
   2   6   7       32.17       31.23      1.76 o 
   3   6   7       20.20       17.12      0.94 o 
   4   6   7        0.60        1.59      0.45 o 
   5   6   7       17.36       11.65      0.73 o 
   6   6   7       11.72       11.18      0.79 o 
   7   6   7        0.07        0.10      0.64 o 
  -4   7   7        0.88       -0.72      0.72 o 
  -3   7   7        4.51        7.02      0.73 o 
  -2   7   7        3.39        5.52      0.58 o 
  -1   7   7        1.33        1.79      0.65 o 
   0   7   7       18.33       17.15      0.97 o 
   1   7   7      142.79      149.31      6.58 o 
   2   7   7        7.65        8.21      0.58 o 
   3   7   7        5.85        6.87      0.55 o 
   4   7   7        3.35        4.78      0.52 o 
   5   7   7       11.05        9.38      0.69 o 
   6   7   7        8.65        8.18      0.70 o 
   7   7   7       10.35       12.07      0.88 o 
  -4   8   7        3.59        4.52      0.76 o 
  -3   8   7        3.81       -0.68      1.67 o 
  -2   8   7        0.80        1.77      0.57 o 
  -1   8   7        2.40        2.99      0.54 o 
   0   8   7        1.22        0.91      0.69 o 
   1   8   7        4.35        3.23      0.49 o 
   2   8   7        0.62        0.33      1.05 o 
   3   8   7        0.23        0.86      0.44 o 
   4   8   7       23.26       20.08      1.06 o 
   5   8   7       28.07       26.36      1.48 o 
   6   8   7        0.00        0.65      1.38 o 
   7   8   7       17.72       18.15      1.13 o 
  -3   9   7        1.90       -0.73      1.65 o 
  -2   9   7        0.07       -1.50      1.50 o 
  -1   9   7       10.59        9.88      0.74 o 
   0   9   7       72.60       77.95      3.95 o 
   1   9   7        5.18        7.11      0.60 o 
   2   9   7        1.29        0.00      1.20 o 
   3   9   7        6.90        7.12      0.60 o 
   4   9   7        6.43        4.87      0.60 o 
   5   9   7       17.15       18.00      1.00 o 
   6   9   7        0.07       -0.43      1.42 o 
   7   9   7       19.58       23.63      1.34 o 
  -3  10   7        0.00        0.05      0.68 o 
  -2  10   7        0.40        0.00      1.60 o 
  -1  10   7        1.47        0.92      0.81 o 
   0  10   7        0.87       -0.44      1.35 o 
   1  10   7        3.19        2.99      0.54 o 
   2  10   7        1.39        0.20      1.30 o 
   3  10   7        0.02        0.33      0.52 o 
   4  10   7       84.12       79.98      4.08 o 
   5  10   7        0.95        1.45      0.57 o 
   6  10   7        1.25        1.01      0.64 o 
  -2  11   7        1.16        0.69      1.63 o 
  -1  11   7        9.96        8.23      0.79 o 
   0  11   7        3.78        3.88      0.67 o 
   1  11   7        0.19       -0.93      1.41 o 
   2  11   7        4.12        3.67      0.62 o 
   3  11   7       60.74       60.91      3.41 o 
   4  11   7        0.23        0.23      1.37 o 
   5  11   7        2.50        2.06      0.62 o 
   6  11   7       17.53       22.31      1.26 o 
  -1  12   7        1.29        1.13      0.69 o 
   0  12   7        1.72       -0.62      1.60 o 
   1  12   7        0.01       -0.34      1.55 o 
   2  12   7        4.69        5.43      0.68 o 
   3  12   7       33.98       33.63      1.89 o 
   4  12   7        3.14        4.73      0.65 o 
   5  12   7        3.04        4.43      0.66 o 
   6  12   7        3.04        2.77      0.73 o 
   0  13   7        0.06        0.80      0.86 o 
   1  13   7        0.78        0.33      0.85 o 
   2  13   7       26.70       28.00      1.45 o 
   3  13   7        3.78        4.37      0.71 o 
   4  13   7        2.68        3.88      0.67 o 
   5  13   7        9.38       -1.42      2.34 o 
   2  14   7        1.19        0.81      0.72 o 
   3  14   7        1.00        2.21      0.67 o 
  -1 -13   8        2.43        2.36      0.76 o 
  -3 -12   8        2.04       -1.19      1.79 o 
  -2 -12   8        2.01       -0.27      1.73 o 
  -1 -12   8       12.82       14.94      1.02 o 
   0 -12   8        0.13       -0.28      1.01 o 
   1 -12   8        2.48        2.59      0.82 o 
  -4 -11   8        5.46        7.86      0.84 o 
  -3 -11   8        3.20        2.88      0.69 o 
  -2 -11   8        0.78        0.12      1.57 o 
  -1 -11   8        0.01       -1.59      1.59 o 
   0 -11   8      101.98       99.44      5.18 o 
   1 -11   8       58.82       62.08      3.53 o 
   2 -11   8        0.77       -0.34      1.58 o 
  -4 -10   8        0.98        2.11      0.67 o 
  -3 -10   8        7.82        8.86      0.77 o 
  -2 -10   8        8.30        8.34      0.76 o 
  -1 -10   8       19.84       18.19      1.10 o 
   0 -10   8       34.32       31.29      1.74 o 
   1 -10   8       16.90       19.78      1.15 o 
   2 -10   8        0.27        0.98      0.63 o 
   3 -10   8        1.69        3.17      0.70 o 
  -5  -9   8        2.15        3.08      0.75 o 
  -4  -9   8        0.00        0.37      1.40 o 
  -3  -9   8        0.06        0.68      1.41 o 
  -2  -9   8        0.95        1.33      0.58 o 
  -1  -9   8       87.54       88.07      4.53 o 
   0  -9   8       95.85      102.36      5.02 o 
   1  -9   8        5.39        2.50      0.82 o 
   2  -9   8        0.38        0.38      0.58 o 
   3  -9   8        0.15       -1.05      1.40 o 
   4  -9   8        0.06        0.69      1.60 o 
  -5  -8   8       13.26       18.38      1.13 o 
  -4  -8   8        9.94        8.82      0.78 o 
  -3  -8   8       51.51       50.28      2.79 o 
  -2  -8   8       24.91       23.13      1.43 o 
  -1  -8   8      170.59      165.41      7.50 o 
   0  -8   8      183.98      185.48      8.20 o 
   1  -8   8        0.99        0.83      0.53 o 
   2  -8   8        1.22       -0.57      1.32 o 
   3  -8   8        0.60        0.29      0.60 o 
   4  -8   8        0.01       -1.35      1.50 o 
  -5  -7   8        0.16       -1.29      1.49 o 
  -4  -7   8       15.23       13.26      0.88 o 
  -3  -7   8       19.93       19.59      1.10 o 
  -2  -7   8       57.02       49.99      2.81 o 
  -1  -7   8       51.44       54.56      2.99 o 
   0  -7   8       21.10       19.83      1.15 o 
   1  -7   8        3.97        3.34      0.53 o 
   2  -7   8        1.87        1.27      0.51 o 
   3  -7   8        5.81        6.72      0.64 o 
   4  -7   8        0.05       -0.36      1.50 o 
   5  -7   8        3.75        4.30      0.75 o 
  -6  -6   8        7.63        9.99      0.92 o 
  -5  -6   8        3.95        4.91      0.68 o 
  -4  -6   8        2.34        2.24      0.62 o 
  -3  -6   8       19.02       18.84      1.09 o 
  -2  -6   8      720.18      715.80     29.26 o 
  -1  -6   8      216.91      216.15      9.28 o 
   0  -6   8        0.35       -0.18      0.60 o 
   1  -6   8       21.35       19.98      1.09 o 
   2  -6   8        0.14        0.08      0.46 o 
   3  -6   8        7.93        6.53      0.61 o 
   4  -6   8        3.12        1.23      0.63 o 
   5  -6   8        0.42       -1.02      1.47 o 
  -6  -5   8        0.00       -1.13      1.58 o 
  -5  -5   8        0.15       -0.15      0.62 o 
  -4  -5   8       23.38       24.78      1.38 o 
  -3  -5   8      100.83       91.23      4.51 o 
  -2  -5   8        1.67        3.52      0.64 o 
  -1  -5   8       22.29       20.40      1.14 o 
   0  -5   8        0.34        0.15      1.00 o 
   1  -5   8        0.37        0.64      0.54 o 
   2  -5   8        0.17        0.41      0.43 o 
   3  -5   8        0.59        0.99      0.48 o 
   4  -5   8        5.71        5.88      0.64 o 
   5  -5   8        2.54        1.15      0.68 o 
   6  -5   8        0.00       -0.35      1.65 o 
  -6  -4   8        5.87        8.84      0.83 o 
  -5  -4   8        0.54        2.22      0.61 o 
  -4  -4   8       28.03       28.91      1.62 o 
  -3  -4   8      521.33      525.83     21.70 o 
  -2  -4   8      472.00      448.92     18.53 o 
  -1  -4   8        5.36        5.01      0.50 o 
   0  -4   8        0.03        0.09      0.52 o 
   1  -4   8       21.82       19.89      1.11 o 
   2  -4   8       44.51       44.72      2.48 o 
   3  -4   8        1.43        2.91      0.48 o 
   4  -4   8        2.78        4.14      0.58 o 
   5  -4   8       46.25       55.73      3.05 o 
   6  -4   8        7.26        7.93      0.82 o 
  -6  -3   8        1.46        0.80      0.71 o 
  -5  -3   8        4.02        6.39      0.70 o 
  -4  -3   8       50.42       49.42      2.75 o 
  -3  -3   8      182.86      175.88      7.76 o 
  -2  -3   8      277.67      265.35     11.18 o 
  -1  -3   8      132.17      135.75      5.94 o 
   0  -3   8       20.20       15.42      0.88 o 
   1  -3   8        0.81        2.71      0.40 o 
   2  -3   8      102.45      106.76      4.84 o 
   3  -3   8        1.12        1.11      0.45 o 
   4  -3   8        3.65        3.72      0.55 o 
   5  -3   8       27.03       25.84      1.39 o 
   6  -3   8        0.27        0.51      0.64 o 
  -6  -2   8        0.01        0.79      0.70 o 
  -5  -2   8        0.04       -1.53      1.53 o 
  -4  -2   8       64.90       69.04      3.73 o 
  -3  -2   8        8.62       11.02      0.80 o 
  -2  -2   8       12.78       15.47      0.88 o 
  -1  -2   8       65.27       67.75      3.24 o 
   0  -2   8       11.88       17.37      0.97 o 
   1  -2   8       50.99       61.46      2.97 o 
   2  -2   8       16.38       20.18      1.11 o 
   3  -2   8       11.52       10.43      0.68 o 
   4  -2   8        7.31        7.84      0.67 o 
   5  -2   8       46.20       45.85      2.65 o 
   6  -2   8        1.18        0.24      1.46 o 
   7  -2   8        0.61        0.07      1.69 o 
  -6  -1   8       10.14       13.13      1.00 o 
  -5  -1   8       15.28       14.51      0.98 o 
  -4  -1   8       95.85       88.86      4.54 o 
  -3  -1   8      268.21      271.48     11.53 o 
  -2  -1   8        0.26        0.11      1.02 o 
  -1  -1   8        8.19       11.71      0.70 o 
   0  -1   8       11.15       11.99      0.64 o 
   1  -1   8       42.71       54.99      2.70 o 
   2  -1   8       53.59       49.57      2.54 o 
   3  -1   8      106.84       97.99      4.53 o 
   4  -1   8      405.98      404.17     16.79 o 
   5  -1   8        4.47        4.39      0.58 o 
   6  -1   8        5.26        6.52      0.70 o 
   7  -1   8        0.05       -0.07      0.65 o 
  -6   0   8        1.81        2.88      0.81 o 
  -5   0   8        0.16       -0.30      1.70 o 
  -4   0   8        3.77        4.36      0.68 o 
  -3   0   8       32.03       32.13      1.80 o 
  -2   0   8       26.50       27.90      1.58 o 
  -1   0   8        0.42       -0.12      0.46 o 
   0   0   8      111.84      115.14      5.07 o 
   1   0   8      230.79      244.29     10.18 o 
   2   0   8      188.22      173.77      7.41 o 
   3   0   8       85.92       77.88      3.69 o 
   4   0   8        9.18        9.11      0.64 o 
   5   0   8       18.21       18.39      1.03 o 
   6   0   8        0.45       -1.20      1.35 o 
   7   0   8        2.11        0.34      1.62 o 
  -5   1   8      125.40      133.56      6.50 o 
  -4   1   8       56.16       60.30      3.22 o 
  -3   1   8       10.71       10.90      0.74 o 
  -2   1   8        6.25        6.89      0.55 o 
  -1   1   8        1.18        1.68      0.38 o 
   0   1   8      196.75      235.55      9.86 o 
   1   1   8        0.74        0.54      0.42 o 
   2   1   8       72.03       82.09      3.78 o 
   3   1   8      312.15      295.39     12.31 o 
   4   1   8       25.96       21.40      1.22 o 
   5   1   8        0.14       -1.24      1.24 o 
   6   1   8        1.63        2.27      0.59 o 
   7   1   8       14.96       13.39      0.96 o 
  -5   2   8        4.32        5.94      0.86 o 
  -4   2   8        7.24        9.66      0.77 o 
  -3   2   8        0.73        2.26      0.50 o 
  -2   2   8        2.43        2.97      0.47 o 
  -1   2   8        3.19        3.11      0.43 o 
   0   2   8      164.74      175.13      7.46 o 
   1   2   8        0.41       -0.13      0.84 o 
   2   2   8       35.93       34.02      1.92 o 
   3   2   8       25.10       27.17      1.54 o 
   4   2   8        8.83        6.02      0.53 o 
   5   2   8        2.40        0.56      1.20 o 
   6   2   8        0.72        0.69      0.57 o 
   7   2   8        6.59        6.40      0.74 o 
  -5   3   8       18.20       22.96      1.32 o 
  -4   3   8        0.91        0.47      0.60 o 
  -3   3   8        0.53        0.87      0.50 o 
  -2   3   8        3.33        5.11      0.53 o 
  -1   3   8       88.31       87.76      4.11 o 
   0   3   8        9.62       10.91      0.63 o 
   1   3   8       97.50       96.68      4.35 o 
   2   3   8       77.92       69.25      3.32 o 
   3   3   8        0.35        0.32      0.94 o 
   4   3   8        1.40        0.12      1.01 o 
   5   3   8        5.66        4.12      0.52 o 
   6   3   8       46.50       39.79      2.24 o 
   7   3   8       13.19       10.21      0.88 o 
  -5   4   8       27.17       31.52      1.72 o 
  -4   4   8        0.44        0.06      1.41 o 
  -3   4   8        5.78        5.53      0.61 o 
  -2   4   8        0.01        1.57      0.49 o 
  -1   4   8      105.24      102.22      4.70 o 
   0   4   8        6.70        4.27      0.47 o 
   1   4   8      104.23      102.02      4.61 o 
   2   4   8      362.99      347.28     14.37 o 
   3   4   8        0.41       -0.66      0.94 o 
   4   4   8        1.99        3.40      0.46 o 
   5   4   8        0.88        0.42      0.48 o 
   6   4   8        6.46        5.09      0.65 o 
   7   4   8        4.49        3.82      0.67 o 
  -4   5   8        3.10        3.15      0.68 o 
  -3   5   8        4.12        2.58      0.61 o 
  -2   5   8       24.70       26.77      1.49 o 
  -1   5   8       11.97       11.91      0.73 o 
   0   5   8       44.91       41.54      2.29 o 
   1   5   8      127.70      123.51      5.52 o 
   2   5   8       95.94       87.47      4.07 o 
   3   5   8       25.98       20.03      1.16 o 
   4   5   8       15.61       10.44      0.66 o 
   5   5   8       99.92       96.90      4.63 o 
   6   5   8       33.69       28.80      1.71 o 
   7   5   8       14.98       19.62      1.12 o 
  -4   6   8        0.59        0.16      0.65 o 
  -3   6   8        5.71        5.91      0.69 o 
  -2   6   8       11.82       11.85      0.75 o 
  -1   6   8        2.72        1.80      0.49 o 
   0   6   8      204.00      190.03      8.22 o 
   1   6   8      682.88      659.44     26.92 o 
   2   6   8       20.64       20.32      1.13 o 
   3   6   8       27.82       29.40      1.73 o 
   4   6   8        0.00        0.97      0.43 o 
   5   6   8       19.43       18.54      1.00 o 
   6   6   8        0.03       -1.37      1.37 o 
   7   6   8        0.00        0.93      0.64 o 
  -4   7   8        0.03       -0.91      1.63 o 
  -3   7   8        3.44        4.06      0.66 o 
  -2   7   8        0.56        1.21      0.55 o 
  -1   7   8       34.62       33.63      1.96 o 
   0   7   8       70.22       64.29      3.36 o 
   1   7   8        0.08        0.28      1.24 o 
   2   7   8        0.44        0.29      1.14 o 
   3   7   8        9.23        7.71      0.59 o 
   4   7   8        4.12        4.31      0.54 o 
   5   7   8       95.68       79.48      4.02 o 
   6   7   8        4.63        6.53      0.66 o 
   7   7   8        0.00        0.40      1.51 o 
  -3   8   8        6.71        6.49      0.76 o 
  -2   8   8        1.11       -0.23      1.44 o 
  -1   8   8       12.69        9.12      0.72 o 
   0   8   8      104.62      106.07      5.05 o 
   1   8   8        0.03        1.71      0.51 o 
   2   8   8        4.22        4.23      0.52 o 
   3   8   8       24.57       23.82      1.38 o 
   4   8   8      174.61      152.42      6.83 o 
   5   8   8       18.12       12.20      0.85 o 
   6   8   8        2.11        2.12      0.59 o 
   7   8   8        7.65       10.93      0.93 o 
  -3   9   8        0.33       -0.10      0.69 o 
  -2   9   8        0.07       -1.49      1.53 o 
  -1   9   8        2.00        1.77      0.62 o 
   0   9   8        3.42        4.17      0.62 o 
   1   9   8       36.78       34.36      1.96 o 
   2   9   8       24.75       25.66      1.41 o 
   3   9   8       21.18       19.34      1.13 o 
   4   9   8       39.11       34.95      1.96 o 
   5   9   8        6.27        7.60      0.70 o 
   6   9   8       16.64       18.48      1.06 o 
   7   9   8       58.32       69.18      3.74 o 
  -2  10   8        0.00       -0.61      1.70 o 
  -1  10   8       15.92       15.43      1.00 o 
   0  10   8        0.90        0.92      0.79 o 
   1  10   8        1.33        0.96      0.58 o 
   2  10   8        9.06        8.81      0.71 o 
   3  10   8       97.65      113.10      5.38 o 
   4  10   8       10.39        8.38      0.72 o 
   5  10   8        0.09        0.30      1.42 o 
   6  10   8        3.38        4.38      0.72 o 
  -1  11   8       16.90       20.48      1.20 o 
   0  11   8        4.80        4.57      0.69 o 
   1  11   8        1.16        1.49      0.62 o 
   2  11   8        1.45        0.62      0.60 o 
   3  11   8        7.78        8.90      0.78 o 
   4  11   8       10.64       11.10      0.80 o 
   5  11   8        2.54        0.39      1.56 o 
   6  11   8       36.45       46.50      2.69 o 
  -1  12   8        0.24       -0.70      1.77 o 
   0  12   8        0.03        0.87      0.86 o 
   1  12   8        0.32        1.50      0.64 o 
   2  12   8       24.34       26.03      1.43 o 
   3  12   8       10.93       11.18      0.84 o 
   4  12   8        0.85        0.95      0.63 o 
   5  12   8        3.63        4.52      0.72 o 
   1  13   8        0.69       -1.66      1.66 o 
   2  13   8        2.90        4.05      0.70 o 
   3  13   8        6.55        6.91      0.77 o 
   4  13   8        5.59        5.58      0.76 o 
  -2 -12   9        0.14       -0.07      1.67 o 
  -1 -12   9        4.39        5.13      0.79 o 
   0 -12   9        0.99        0.07      0.98 o 
  -3 -11   9        9.85       10.25      0.88 o 
  -2 -11   9        1.14        0.33      0.65 o 
  -1 -11   9        1.07       -0.65      1.68 o 
   0 -11   9        1.57        0.97      0.72 o 
   1 -11   9       20.74       20.50      1.24 o 
   2 -11   9        1.49        0.50      1.67 o 
  -4 -10   9        5.11        7.24      0.86 o 
  -3 -10   9        0.37       -0.46      1.56 o 
  -2 -10   9       10.15       12.28      0.88 o 
  -1 -10   9        5.23        5.94      0.76 o 
   0 -10   9       12.82       12.52      0.95 o 
   1 -10   9       11.56        9.63      0.91 o 
   2 -10   9        1.16        1.70      0.67 o 
   3 -10   9        0.02        0.14      1.55 o 
  -4  -9   9        0.92       -1.73      1.73 o 
  -3  -9   9        0.00       -0.30      1.37 o 
  -2  -9   9       24.37       27.19      1.50 o 
  -1  -9   9       34.51       33.11      1.85 o 
   0  -9   9       70.63       65.00      3.56 o 
   1  -9   9        0.36        0.41      1.46 o 
   2  -9   9        1.86        2.60      0.65 o 
   3  -9   9        0.48       -1.17      1.66 o 
   4  -9   9        1.66        2.09      0.76 o 
  -5  -8   9        6.12        8.87      0.89 o 
  -4  -8   9        5.81        6.78      0.74 o 
  -3  -8   9        0.06       -2.15      2.15 o 
  -2  -8   9       52.30       56.51      3.08 o 
  -1  -8   9        0.00       -0.67      1.49 o 
   0  -8   9       53.11       54.69      3.07 o 
   1  -8   9        1.05        2.02      0.74 o 
   2  -8   9       13.23       13.42      0.87 o 
   3  -8   9        8.40        9.27      0.81 o 
   4  -8   9        0.26       -1.62      1.75 o 
  -5  -7   9        0.28       -1.64      1.64 o 
  -4  -7   9        0.28       -1.47      1.48 o 
  -3  -7   9       54.58       56.12      3.07 o 
  -2  -7   9       11.02       13.80      0.86 o 
  -1  -7   9      126.13      124.94      5.81 o 
   0  -7   9        0.00        0.45      1.20 o 
   1  -7   9       47.53       45.80      2.54 o 
   2  -7   9       10.99        8.95      0.70 o 
   3  -7   9        0.02       -1.18      1.41 o 
   4  -7   9       12.76       13.26      0.95 o 
   5  -7   9        0.07       -0.95      0.95 o 
  -5  -6   9        3.83        6.76      0.77 o 
  -4  -6   9        1.13        0.59      1.49 o 
  -3  -6   9       18.86       23.73      1.34 o 
  -2  -6   9        9.74        9.93      0.76 o 
  -1  -6   9      314.20      329.06     13.84 o 
   0  -6   9        0.04        0.12      0.64 o 
   1  -6   9       27.28       25.35      1.48 o 
   2  -6   9        3.76        3.51      0.54 o 
   3  -6   9        4.96        3.83      0.60 o 
   4  -6   9        1.44       -0.41      1.56 o 
   5  -6   9        2.39        2.75      0.72 o 
  -5  -5   9        0.73        0.52      1.52 o 
  -4  -5   9       33.45       35.78      1.98 o 
  -3  -5   9        2.76        1.92      0.59 o 
  -2  -5   9       42.60       38.34      2.18 o 
  -1  -5   9       47.76       48.67      2.75 o 
   0  -5   9       27.28       27.73      1.57 o 
   1  -5   9        3.73        4.10      0.52 o 
   2  -5   9        3.82        3.98      0.54 o 
   3  -5   9        6.90        7.35      0.64 o 
   4  -5   9       19.11       19.35      1.11 o 
   5  -5   9        3.11        2.80      0.76 o 
  -5  -4   9        0.57       -1.55      1.56 o 
  -4  -4   9        2.90        3.80      0.65 o 
  -3  -4   9       59.10       60.42      3.32 o 
  -2  -4   9      323.55      335.34     14.07 o 
  -1  -4   9        1.28        1.06      0.47 o 
   0  -4   9       16.86       15.71      0.87 o 
   1  -4   9        7.09        4.71      0.51 o 
   2  -4   9        4.98        5.66      0.53 o 
   3  -4   9       13.05       13.94      0.83 o 
   4  -4   9       93.76       88.46      4.49 o 
   5  -4   9       67.12       68.56      3.66 o 
   6  -4   9       15.03       15.52      1.08 o 
  -5  -3   9        6.51        8.37      0.80 o 
  -4  -3   9       34.26       34.55      1.93 o 
  -3  -3   9        4.94        4.78      0.67 o 
  -2  -3   9      113.89      111.65      5.19 o 
  -1  -3   9       40.04       36.96      2.06 o 
   0  -3   9        0.11        0.33      0.54 o 
   1  -3   9       14.49       14.79      0.83 o 
   2  -3   9       20.64       22.33      1.26 o 
   3  -3   9       86.71       89.73      4.32 o 
   4  -3   9       16.35       13.85      0.88 o 
   5  -3   9        4.21        4.07      0.77 o 
   6  -3   9        0.01        1.35      0.66 o 
  -5  -2   9       13.14       14.03      0.97 o 
  -4  -2   9       31.29       37.81      2.06 o 
  -3  -2   9      296.35      289.07     12.29 o 
  -2  -2   9        3.46        4.27      0.52 o 
  -1  -2   9        0.07        0.57      0.56 o 
   0  -2   9       24.66       31.93      1.77 o 
   1  -2   9        9.66       11.55      0.67 o 
   2  -2   9        7.15        6.26      0.54 o 
   3  -2   9       32.66       29.15      1.59 o 
   4  -2   9      173.52      178.33      7.92 o 
   5  -2   9       12.14       12.02      0.91 o 
   6  -2   9        1.07        1.61      0.67 o 
  -5  -1   9        9.43        8.63      0.86 o 
  -4  -1   9       29.52       27.04      1.56 o 
  -3  -1   9      178.98      166.35      7.46 o 
  -2  -1   9        1.00        1.89      0.47 o 
  -1  -1   9       59.74       57.57      2.95 o 
   0  -1   9        1.68        4.01      0.44 o 
   1  -1   9       18.49       22.17      1.23 o 
   2  -1   9        0.30        0.55      0.41 o 
   3  -1   9       12.10       10.82      0.69 o 
   4  -1   9        5.96        4.22      0.62 o 
   5  -1   9        0.69       -1.50      1.50 o 
   6  -1   9        1.02        0.25      1.59 o 
   7  -1   9        1.72        3.36      0.71 o 
  -5   0   9        0.10       -1.12      1.72 o 
  -4   0   9       39.39       43.00      2.50 o 
  -3   0   9        0.60       -0.05      1.30 o 
  -2   0   9        5.99        6.30      0.55 o 
  -1   0   9        7.04        7.06      0.54 o 
   0   0   9        2.50       -0.54      0.54 o 
   1   0   9       91.67       89.03      4.11 o 
   2   0   9       50.80       49.27      2.63 o 
   3   0   9      169.85      172.02      7.47 o 
   4   0   9       68.08       71.75      3.68 o 
   5   0   9        3.00        3.03      0.58 o 
   6   0   9        1.93        1.66      0.62 o 
   7   0   9        2.12        2.98      0.69 o 
  -5   1   9       12.39       12.03      1.01 o 
  -4   1   9      104.36      101.89      5.10 o 
  -3   1   9        7.59        7.58      0.67 o 
  -2   1   9       10.23        8.15      0.61 o 
  -1   1   9       16.60       16.95      0.94 o 
   0   1   9        4.72        6.04      0.50 o 
   1   1   9      135.03      129.60      5.70 o 
   2   1   9       45.00       53.49      2.76 o 
   3   1   9      240.54      243.47     10.30 o 
   4   1   9       17.84       20.89      1.13 o 
   5   1   9       86.75       87.99      4.35 o 
   6   1   9       13.52       12.98      0.88 o 
   7   1   9        0.16       -0.55      1.67 o 
  -5   2   9        5.25        9.85      0.93 o 
  -4   2   9       24.77       28.95      1.67 o 
  -3   2   9        0.69        0.60      0.53 o 
  -2   2   9        0.00        0.44      1.15 o 
  -1   2   9       29.18       27.79      1.56 o 
   0   2   9        2.32        1.70      0.43 o 
   1   2   9       82.33       80.05      3.79 o 
   2   2   9       63.48       62.06      3.08 o 
   3   2   9       12.65       11.58      0.73 o 
   4   2   9       79.76       71.72      3.60 o 
   5   2   9       39.70       38.77      2.26 o 
   6   2   9       16.40       17.52      1.03 o 
   7   2   9       11.12       12.41      0.92 o 
  -5   3   9       17.04       13.94      1.07 o 
  -4   3   9        2.89        3.19      0.69 o 
  -3   3   9        5.21        4.56      0.59 o 
  -2   3   9        4.16        4.21      0.55 o 
  -1   3   9        6.46        5.46      0.54 o 
   0   3   9        7.26        5.92      0.54 o 
   1   3   9      313.80      327.65     13.62 o 
   2   3   9       69.51       71.11      3.49 o 
   3   3   9      226.77      226.08      9.62 o 
   4   3   9       43.47       32.80      1.86 o 
   5   3   9       38.59       35.59      2.03 o 
   6   3   9       15.06       16.08      0.97 o 
   7   3   9        6.24        5.93      0.74 o 
  -4   4   9        1.52        1.02      0.66 o 
  -3   4   9        0.11       -0.22      1.45 o 
  -2   4   9        0.24        0.43      1.23 o 
  -1   4   9       12.62       11.91      0.73 o 
   0   4   9       91.03       97.10      4.55 o 
   1   4   9       34.22       31.51      1.79 o 
   2   4   9       23.32       22.75      1.23 o 
   3   4   9        0.23        4.53      0.62 o 
   4   4   9      170.66      164.66      7.25 o 
   5   4   9        4.04       -0.05      1.25 o 
   6   4   9        7.87        7.13      0.72 o 
   7   4   9        0.02       -0.27      1.54 o 
  -4   5   9        0.01       -1.14      1.54 o 
  -3   5   9        0.23        0.30      0.59 o 
  -2   5   9       17.91       13.26      0.83 o 
  -1   5   9        0.57        0.92      0.65 o 
   0   5   9        3.41        2.03      0.54 o 
   1   5   9       56.26       56.26      3.07 o 
   2   5   9       29.78       35.98      2.06 o 
   3   5   9       14.58       11.21      0.70 o 
   4   5   9        7.03        4.77      0.54 o 
   5   5   9       32.76       25.26      1.41 o 
   6   5   9       59.58       53.01      2.93 o 
   7   5   9        1.95        2.79      0.68 o 
  -4   6   9        0.00        0.51      0.68 o 
  -3   6   9        0.93       -0.31      1.52 o 
  -2   6   9        5.56        4.81      0.65 o 
  -1   6   9       15.62       17.05      0.94 o 
   0   6   9        1.00        0.22      1.31 o 
   1   6   9       26.75       29.31      1.65 o 
   2   6   9       20.46       19.05      1.08 o 
   3   6   9       80.88       86.62      4.18 o 
   4   6   9        5.85        3.55      0.51 o 
   5   6   9        2.00        0.35      0.52 o 
   6   6   9        9.84        8.06      0.76 o 
   7   6   9       11.94       12.29      0.94 o 
  -3   7   9        0.14       -0.01      0.64 o 
  -2   7   9        0.00       -0.87      1.45 o 
  -1   7   9        6.06        6.18      0.65 o 
   0   7   9        4.79        5.90      0.67 o 
   1   7   9      127.70      138.94      6.28 o 
   2   7   9        1.62        1.56      0.51 o 
   3   7   9        3.72        3.28      0.52 o 
   4   7   9       23.35       21.99      1.23 o 
   5   7   9       61.35       53.17      2.85 o 
   6   7   9        0.07        0.37      1.39 o 
   7   7   9        0.21       -0.06      0.71 o 
  -3   8   9        2.02        2.13      0.71 o 
  -2   8   9       12.12       13.30      0.92 o 
  -1   8   9       10.16        9.01      0.78 o 
   0   8   9       88.64       91.48      4.57 o 
   1   8   9        3.13        1.99      0.58 o 
   2   8   9       82.96       83.38      4.15 o 
   3   8   9       22.17       18.56      1.04 o 
   4   8   9       19.62       15.67      0.91 o 
   5   8   9       15.08       11.66      0.81 o 
   6   8   9        8.54       12.13      0.87 o 
   7   8   9        7.66        8.96      0.86 o 
  -2   9   9        3.82        2.99      0.74 o 
  -1   9   9        0.02        0.42      1.53 o 
   0   9   9        0.31        0.04      1.50 o 
   1   9   9        3.44        3.10      0.60 o 
   2   9   9       53.80       53.00      2.88 o 
   3   9   9        0.59        0.87      0.55 o 
   4   9   9       70.93       65.52      3.58 o 
   5   9   9        0.48        1.02      0.60 o 
   6   9   9        0.40       -1.20      1.63 o 
  -2  10   9        0.64       -0.57      1.68 o 
  -1  10   9        1.52       -0.17      0.96 o 
   0  10   9       14.69       13.90      0.98 o 
   1  10   9        0.19        0.23      1.44 o 
   2  10   9        5.77        7.43      0.72 o 
   3  10   9       83.35       87.51      4.45 o 
   4  10   9       45.53       40.79      2.28 o 
   5  10   9       11.81       15.57      0.97 o 
   6  10   9        0.45       -1.68      1.68 o 
  -1  11   9        2.60        3.01      1.06 o 
   0  11   9        2.58        0.40      1.74 o 
   1  11   9       13.31       15.73      0.99 o 
   2  11   9       20.08       18.67      1.09 o 
   3  11   9        3.06        3.04      0.67 o 
   4  11   9        0.39        1.60      0.62 o 
   5  11   9        3.12        3.52      0.68 o 
   0  12   9        1.25        1.93      0.74 o 
   1  12   9        0.78        0.36      0.86 o 
   2  12   9        7.87        7.53      0.79 o 
   3  12   9       42.00       44.46      2.54 o 
   4  12   9        0.01        0.75      1.55 o 
   5  12   9        1.67        0.85      0.69 o 
   2  13   9        4.80        5.72      0.77 o 
   3  13   9        4.32        0.07      1.77 o 
  -2 -11  10        0.06       -0.21      1.59 o 
  -1 -11  10        4.27        4.89      0.74 o 
   0 -11  10        0.67        1.26      0.71 o 
   1 -11  10        2.87        2.50      0.96 o 
  -3 -10  10        4.96        6.16      0.78 o 
  -2 -10  10        0.44       -0.26      1.55 o 
  -1 -10  10        2.16        3.01      0.67 o 
   0 -10  10       15.94       15.83      1.04 o 
   1 -10  10        2.69        2.41      0.71 o 
   2 -10  10        5.26        5.97      0.79 o 
  -4  -9  10       13.41       18.96      1.19 o 
  -3  -9  10        0.37        0.46      1.45 o 
  -2  -9  10        2.87        1.54      0.68 o 
  -1  -9  10        0.20        0.02      0.82 o 
   0  -9  10       19.36       19.80      1.12 o 
   1  -9  10        0.10        0.06      0.64 o 
   2  -9  10        2.50        2.80      0.70 o 
   3  -9  10        3.46        3.56      0.78 o 
  -4  -8  10       24.59       28.00      1.67 o 
  -3  -8  10        0.39       -1.53      1.53 o 
  -2  -8  10       25.01       29.28      1.62 o 
  -1  -8  10       27.39       26.77      1.50 o 
   0  -8  10        0.63        0.22      0.61 o 
   1  -8  10        6.81        7.33      0.73 o 
   2  -8  10        0.90       -0.24      1.52 o 
   3  -8  10        4.74        3.45      0.73 o 
   4  -8  10        0.15       -0.92      1.76 o 
  -4  -7  10        0.02       -0.19      0.66 o 
  -3  -7  10        4.29        4.83      0.70 o 
  -2  -7  10        0.00       -0.60      0.60 o 
  -1  -7  10       43.20       43.00      2.45 o 
   0  -7  10        0.41       -0.17      0.69 o 
   1  -7  10        1.29        1.96      0.73 o 
   2  -7  10        5.52        7.20      0.73 o 
   3  -7  10        0.00        0.00      1.38 o 
   4  -7  10       14.88       14.30      1.03 o 
  -5  -6  10       18.28       23.85      1.40 o 
  -4  -6  10        0.78       -1.22      1.45 o 
  -3  -6  10       28.63       28.65      1.62 o 
  -2  -6  10       13.98       13.23      0.84 o 
  -1  -6  10       17.13       19.44      1.08 o 
   0  -6  10       21.49       21.56      1.19 o 
   1  -6  10        1.38        0.96      0.69 o 
   2  -6  10       61.12       63.99      3.50 o 
   3  -6  10        0.52       -1.18      1.43 o 
   4  -6  10        0.77        2.39      0.69 o 
   5  -6  10        0.46        1.05      0.80 o 
  -5  -5  10        1.01        0.56      0.70 o 
  -4  -5  10        1.44       -1.62      1.62 o 
  -3  -5  10        6.77        5.85      0.70 o 
  -2  -5  10       44.38       44.29      2.47 o 
  -1  -5  10        2.72        3.88      0.57 o 
   0  -5  10       21.08       19.68      1.09 o 
   1  -5  10       13.27       11.92      0.76 o 
   2  -5  10       12.58       12.77      0.80 o 
   3  -5  10        2.15        1.60      0.55 o 
   4  -5  10        6.84        7.28      0.77 o 
   5  -5  10       37.32       39.86      2.25 o 
  -5  -4  10        0.26       -1.33      1.62 o 
  -4  -4  10        4.99        6.23      0.73 o 
  -3  -4  10        7.80        7.25      0.71 o 
  -2  -4  10       60.61       61.84      3.32 o 
  -1  -4  10        6.75        7.94      0.63 o 
   0  -4  10       13.02       12.91      0.77 o 
   1  -4  10       26.40       23.47      1.34 o 
   2  -4  10        2.65        2.32      0.52 o 
   3  -4  10        8.52        7.90      0.68 o 
   4  -4  10       26.13       26.38      1.37 o 
   5  -4  10       43.66       45.98      2.64 o 
  -5  -3  10        1.06       -1.45      1.62 o 
  -4  -3  10       11.68       11.18      0.87 o 
  -3  -3  10       30.14       28.94      1.63 o 
  -2  -3  10       17.49       21.23      1.23 o 
  -1  -3  10       49.68       50.49      2.80 o 
   0  -3  10        2.78        3.65      0.51 o 
   1  -3  10       94.20       93.43      4.42 o 
   2  -3  10       66.81       65.86      3.42 o 
   3  -3  10        0.00       -0.29      0.53 o 
   4  -3  10        0.81       -1.38      1.58 o 
   5  -3  10      111.11      120.57      5.99 o 
   6  -3  10        3.53        3.66      0.76 o 
  -5  -2  10        0.16        1.70      0.73 o 
  -4  -2  10        2.99        3.64      0.66 o 
  -3  -2  10       56.58       51.77      2.90 o 
  -2  -2  10        0.04       -1.26      1.26 o 
  -1  -2  10        9.48        7.35      0.61 o 
   0  -2  10        0.89        0.49      0.58 o 
   1  -2  10      104.56      116.58      5.29 o 
   2  -2  10       23.93       24.68      1.48 o 
   3  -2  10        1.43        2.35      0.51 o 
   4  -2  10      349.38      354.66     14.98 o 
   5  -2  10      261.52      272.33     11.85 o 
   6  -2  10        5.94        6.02      0.77 o 
  -5  -1  10       27.88       30.40      1.70 o 
  -4  -1  10        7.46        7.89      0.79 o 
  -3  -1  10       23.40       21.85      1.14 o 
  -2  -1  10        9.93       11.17      0.74 o 
  -1  -1  10        7.04        8.73      0.64 o 
   0  -1  10       41.36       37.82      2.07 o 
   1  -1  10       13.48       11.26      0.69 o 
   2  -1  10       13.68       13.49      0.79 o 
   3  -1  10        2.76        3.21      0.57 o 
   4  -1  10        0.19        0.69      1.64 o 
   5  -1  10        4.29        4.90      0.76 o 
   6  -1  10        2.79        2.22      0.70 o 
  -5   0  10        0.48        0.62      0.75 o 
  -4   0  10       28.25       25.63      1.54 o 
  -3   0  10        0.04       -0.53      1.35 o 
  -2   0  10        8.32        8.37      0.65 o 
  -1   0  10        5.86        5.47      0.56 o 
   0   0  10       11.21       15.26      0.84 o 
   1   0  10      143.10      135.61      6.02 o 
   2   0  10      234.02      227.57      9.70 o 
   3   0  10      286.93      278.72     11.79 o 
   4   0  10      630.77      625.28     25.72 o 
   5   0  10       69.30       63.74      3.51 o 
   6   0  10       14.05       14.11      0.94 o 
  -5   1  10        0.04       -1.59      1.85 o 
  -4   1  10       40.44       36.93      2.04 o 
  -3   1  10        4.28        5.67      0.66 o 
  -2   1  10       10.77        7.52      0.65 o 
  -1   1  10      153.98      134.38      6.04 o 
   0   1  10        4.27        5.16      0.51 o 
   1   1  10      208.64      201.57      8.64 o 
   2   1  10        0.00        0.49      0.51 o 
   3   1  10      116.94      117.30      5.42 o 
   4   1  10      272.82      271.65     11.59 o 
   5   1  10        7.73        9.23      0.76 o 
   6   1  10        0.34        0.25      1.43 o 
   7   1  10        0.42       -0.68      0.68 o 
  -4   2  10        0.97        0.95      0.69 o 
  -3   2  10        6.24        5.59      0.69 o 
  -2   2  10       31.43       25.99      1.49 o 
  -1   2  10       30.81       30.47      1.75 o 
   0   2  10        7.63        6.73      0.58 o 
   1   2  10      165.45      182.83      7.92 o 
   2   2  10      275.46      290.51     12.23 o 
   3   2  10     1025.17     1006.10     40.85 o 
   4   2  10       11.58       11.35      0.77 o 
   5   2  10       44.95       40.78      2.30 o 
   6   2  10        2.38        2.49      0.63 o 
   7   2  10        3.10        2.90      0.70 o 
  -4   3  10        2.24        1.44      0.70 o 
  -3   3  10        3.79        2.56      0.63 o 
  -2   3  10        6.25        6.49      0.64 o 
  -1   3  10       13.42       12.57      0.78 o 
   0   3  10       21.52       22.96      1.31 o 
   1   3  10       31.95       29.10      1.74 o 
   2   3  10     1650.75     1648.51     66.50 o 
   3   3  10      558.27      580.20     23.83 o 
   4   3  10        8.90        9.40      0.68 o 
   5   3  10       17.39       14.50      0.86 o 
   6   3  10        4.72        5.29      0.66 o 
   7   3  10        1.02        1.60      0.68 o 
  -4   4  10        2.45        1.99      0.70 o 
  -3   4  10        0.14        0.06      1.46 o 
  -2   4  10        7.98        9.99      0.74 o 
  -1   4  10       76.83       73.57      3.73 o 
   0   4  10       62.08       58.77      3.16 o 
   1   4  10      156.52      155.81      6.92 o 
   2   4  10      564.74      562.31     23.11 o 
   3   4  10       15.27       18.67      1.01 o 
   4   4  10       24.16       28.85      1.67 o 
   5   4  10        0.53        0.73      0.54 o 
   6   4  10        4.67        5.02      0.66 o 
   7   4  10        0.97       -0.72      0.72 o 
  -4   5  10        0.02       -1.75      1.75 o 
  -3   5  10        0.85        0.19      0.64 o 
  -2   5  10       35.90       33.20      1.88 o 
  -1   5  10       46.01       42.92      2.48 o 
   0   5  10        3.67        2.98      0.58 o 
   1   5  10     1097.73     1171.88     47.50 o 
   2   5  10     1207.02     1231.17     49.87 o 
   3   5  10       83.75       79.22      3.96 o 
   4   5  10       13.61        9.46      0.68 o 
   5   5  10        2.65        2.76      0.58 o 
   6   5  10        2.25        3.00      0.65 o 
   7   5  10        7.89        7.39      0.80 o 
  -3   6  10        1.88        2.79      0.69 o 
  -2   6  10        0.01        0.65      1.47 o 
  -1   6  10       10.13        8.66      0.74 o 
   0   6  10       25.56       25.01      1.42 o 
   1   6  10        2.51        3.52      0.65 o 
   2   6  10      232.61      223.16      9.65 o 
   3   6  10       41.15       39.08      2.27 o 
   4   6  10        9.28        6.31      0.58 o 
   5   6  10       19.67       12.72      0.83 o 
   6   6  10        2.45        2.47      0.63 o 
   7   6  10        0.21       -0.14      1.73 o 
  -3   7  10        0.63       -1.65      1.65 o 
  -2   7  10        9.70        9.94      0.83 o 
  -1   7  10       48.09       53.84      2.98 o 
   0   7  10      185.89      185.20      8.27 o 
   1   7  10      247.48      262.53     11.27 o 
   2   7  10      141.17      141.12      6.43 o 
   3   7  10      139.99      130.01      6.00 o 
   4   7  10        4.46        2.28      0.56 o 
   5   7  10       20.07       22.68      1.30 o 
   6   7  10        5.03        4.59      0.69 o 
  -2   8  10        9.63        9.42      0.87 o 
  -1   8  10       14.06       12.91      0.96 o 
   0   8  10       46.31       48.71      2.79 o 
   1   8  10      274.13      285.77     12.27 o 
   2   8  10       18.01       16.86      0.96 o 
   3   8  10        5.57        3.88      0.61 o 
   4   8  10        4.42        3.59      0.60 o 
   5   8  10        7.03        6.04      0.69 o 
   6   8  10        0.31       -0.20      1.51 o 
  -2   9  10        5.19        0.57      2.02 o 
  -1   9  10       12.79       11.14      0.96 o 
   0   9  10       92.75      104.47      5.31 o 
   1   9  10        5.48        4.25      0.72 o 
   2   9  10       31.16       32.48      1.85 o 
   3   9  10        0.39        0.46      1.36 o 
   4   9  10        8.85        8.55      0.76 o 
   5   9  10        0.37       -0.45      1.45 o 
   6   9  10        6.68        8.21      0.83 o 
  -1  10  10       95.62       98.07      5.33 o 
   0  10  10      126.58      131.87      6.44 o 
   1  10  10        5.34        3.94      0.70 o 
   2  10  10        5.43        3.82      0.67 o 
   3  10  10        3.94        4.71      0.65 o 
   4  10  10       15.03       16.04      0.98 o 
   5  10  10        5.28        4.95      0.73 o 
   0  11  10        0.01        0.35      0.76 o 
   1  11  10        2.58        2.43      0.70 o 
   2  11  10        0.02        1.90      0.62 o 
   3  11  10        2.94        2.84      0.66 o 
   4  11  10        0.98       -0.61      1.56 o 
   5  11  10        1.49        1.84      0.69 o 
   1  12  10        3.93        3.68      0.74 o 
   2  12  10        0.45        1.41      0.66 o 
   3  12  10        6.46       -2.48      2.48 o 
   4  12  10        2.63        3.69      0.72 o 
  -2 -10  11        2.78        3.04      0.75 o 
  -1 -10  11        0.05       -0.33      1.62 o 
   0 -10  11        0.19       -1.27      1.60 o 
   1 -10  11        1.56       -0.98      0.98 o 
  -3  -9  11        2.07       -0.93      1.84 o 
  -2  -9  11        3.01        3.05      0.71 o 
  -1  -9  11        8.70        9.16      0.83 o 
   0  -9  11        1.15        1.24      0.66 o 
   1  -9  11        0.34       -1.03      1.61 o 
   2  -9  11       14.50       14.93      1.03 o 
  -3  -8  11        4.01        4.34      0.74 o 
  -2  -8  11        2.54        3.92      0.66 o 
  -1  -8  11        7.64        9.28      0.79 o 
   0  -8  11        1.90        1.91      0.64 o 
   1  -8  11       20.88       20.74      1.17 o 
   2  -8  11        1.42        2.08      0.69 o 
   3  -8  11        1.60        3.14      0.75 o 
  -4  -7  11        2.43        2.73      0.77 o 
  -3  -7  11       11.85       12.41      0.91 o 
  -2  -7  11        2.05        1.84      0.66 o 
  -1  -7  11        1.87       -0.23      1.50 o 
   0  -7  11        2.44        3.18      0.63 o 
   1  -7  11       13.66       14.38      0.94 o 
   2  -7  11       28.82       31.13      1.82 o 
   3  -7  11       10.50       12.73      0.95 o 
   4  -7  11        0.26        0.39      0.72 o 
  -4  -6  11        4.42        8.16      0.84 o 
  -3  -6  11        4.55        4.00      0.71 o 
  -2  -6  11       23.83       27.01      1.51 o 
  -1  -6  11       12.42       13.02      0.86 o 
   0  -6  11        5.08        5.21      0.61 o 
   1  -6  11        3.93        3.71      0.64 o 
   2  -6  11        4.05        3.41      0.67 o 
   3  -6  11        0.67        1.39      0.64 o 
   4  -6  11        0.18       -0.47      1.62 o 
  -4  -5  11        0.40       -0.27      1.59 o 
  -3  -5  11        0.49       -1.09      1.56 o 
  -2  -5  11        9.36        8.38      0.76 o 
  -1  -5  11        1.16       -1.39      1.39 o 
   0  -5  11        2.15        3.20      0.55 o 
   1  -5  11       65.91       64.72      3.50 o 
   2  -5  11       18.43       18.10      1.09 o 
   3  -5  11        0.51        0.46      1.51 o 
   4  -5  11       32.16       37.08      2.06 o 
   5  -5  11        1.17        0.14      1.88 o 
  -4  -4  11        0.66        0.33      1.62 o 
  -3  -4  11        4.09        5.37      0.69 o 
  -2  -4  11        2.21        2.25      0.61 o 
  -1  -4  11        0.62        1.66      0.55 o 
   0  -4  11        9.82        9.98      0.71 o 
   1  -4  11       28.28       31.52      1.78 o 
   2  -4  11        4.70        5.08      0.62 o 
   3  -4  11       14.39       15.50      0.94 o 
   4  -4  11       43.04       45.32      2.60 o 
   5  -4  11        0.29       -1.87      1.87 o 
  -4  -3  11        2.78        1.95      0.69 o 
  -3  -3  11        5.25        3.04      0.68 o 
  -2  -3  11        6.19        7.39      0.67 o 
  -1  -3  11       17.97       17.69      1.01 o 
   0  -3  11        2.03        1.11      0.52 o 
   1  -3  11       53.96       44.78      2.49 o 
   2  -3  11       63.87       62.91      3.32 o 
   3  -3  11       40.48       40.28      2.28 o 
   4  -3  11        4.88        3.09      0.70 o 
   5  -3  11        4.32        3.32      0.79 o 
  -4  -2  11       11.23       12.10      0.93 o 
  -3  -2  11        0.00       -1.16      1.51 o 
  -2  -2  11        0.10        0.84      0.53 o 
  -1  -2  11       48.71       45.33      2.49 o 
   0  -2  11      113.91      116.07      5.36 o 
   1  -2  11      164.91      143.81      6.46 o 
   2  -2  11       41.15       36.44      2.06 o 
   3  -2  11       35.56       36.53      2.08 o 
   4  -2  11        2.13       -1.10      1.57 o 
   5  -2  11       36.73       35.17      2.08 o 
   6  -2  11        8.77        7.27      0.84 o 
  -4  -1  11       14.82       16.07      1.04 o 
  -3  -1  11        0.19       -0.23      1.45 o 
  -2  -1  11       59.86       54.49      2.88 o 
  -1  -1  11        1.30       -0.50      0.68 o 
   0  -1  11        0.33        1.17      0.66 o 
   1  -1  11       17.98       21.02      1.19 o 
   2  -1  11      234.36      216.53      9.38 o 
   3  -1  11      250.11      252.04     10.82 o 
   4  -1  11       28.37       27.61      1.56 o 
   5  -1  11       16.48       15.05      1.00 o 
   6  -1  11        3.05       -0.82      0.82 o 
  -4   0  11        0.29       -0.93      1.63 o 
  -3   0  11        3.22        3.93      0.66 o 
  -2   0  11        1.80        2.38      0.58 o 
  -1   0  11       56.38       50.41      2.71 o 
   0   0  11       32.20       23.16      1.27 o 
   1   0  11        8.08        6.14      0.59 o 
   2   0  11      179.98      188.08      8.21 o 
   3   0  11       58.09       52.71      2.83 o 
   4   0  11      164.44      156.38      7.16 o 
   5   0  11        0.00       -1.48      1.48 o 
   6   0  11        6.15        6.09      0.75 o 
  -4   1  11        0.63        0.95      0.69 o 
  -3   1  11        7.55        5.81      0.70 o 
  -2   1  11        4.92        5.60      0.63 o 
  -1   1  11        5.78        3.77      0.77 o 
   0   1  11        0.48        0.46      0.47 o 
   1   1  11        7.35        6.12      0.61 o 
   2   1  11      641.65      653.63     26.78 o 
   3   1  11       23.16       23.51      1.33 o 
   4   1  11       45.37       44.13      2.58 o 
   5   1  11        0.75        0.64      1.41 o 
   6   1  11        9.19        8.66      0.80 o 
  -4   2  11        1.24        0.48      1.76 o 
  -3   2  11        2.41        2.79      0.64 o 
  -2   2  11       56.37       54.09      2.94 o 
  -1   2  11       53.78       47.63      2.72 o 
   0   2  11        3.28        4.69      0.57 o 
   1   2  11      302.88      317.95     13.37 o 
   2   2  11       77.31       83.12      4.13 o 
   3   2  11      165.62      157.55      7.08 o 
   4   2  11        6.19        6.57      0.63 o 
   5   2  11       34.98       32.74      1.78 o 
   6   2  11        0.79        0.98      0.62 o 
  -4   3  11        1.05        0.72      1.70 o 
  -3   3  11        0.05       -0.25      1.49 o 
  -2   3  11       19.94       20.63      1.14 o 
  -1   3  11        1.82        0.51      0.77 o 
   0   3  11       29.85       26.74      1.51 o 
   1   3  11      114.95      124.89      5.74 o 
   2   3  11        9.57        8.75      0.75 o 
   3   3  11      409.45      415.80     17.34 o 
   4   3  11        3.96        2.42      0.55 o 
   5   3  11        0.23       -1.40      1.40 o 
   6   3  11        1.22        1.34      0.64 o 
  -3   4  11        1.48        1.76      0.65 o 
  -2   4  11       12.12       11.85      0.87 o 
  -1   4  11       38.55       34.54      1.91 o 
   0   4  11      171.75      177.73      7.87 o 
   1   4  11       53.38       53.35      2.83 o 
   2   4  11       16.71       12.68      0.83 o 
   3   4  11       36.09       36.23      2.08 o 
   4   4  11        8.06        9.59      0.69 o 
   5   4  11        2.31        2.48      0.60 o 
   6   4  11        0.02        0.00      1.41 o 
  -3   5  11        5.23        4.78      0.76 o 
  -2   5  11       18.29       20.78      1.17 o 
  -1   5  11        2.78        3.32      0.64 o 
   0   5  11       33.25       38.80      2.28 o 
   1   5  11       42.94       41.67      2.41 o 
   2   5  11      225.58      229.18      9.94 o 
   3   5  11        7.66        5.14      0.61 o 
   4   5  11        0.01        0.69      0.53 o 
   5   5  11        2.10        3.73      0.61 o 
   6   5  11        0.03        1.57      0.61 o 
  -3   6  11        0.53        0.82      0.71 o 
  -2   6  11        0.42       -1.55      1.55 o 
  -1   6  11       65.22       69.90      3.84 o 
   0   6  11      187.21      189.90      8.45 o 
   1   6  11        3.17        3.40      0.63 o 
   2   6  11       45.44       46.71      2.67 o 
   3   6  11       32.92       34.20      1.94 o 
   4   6  11        2.02        2.75      0.57 o 
   5   6  11        2.31        0.42      1.51 o 
   6   6  11        0.76        0.21      0.62 o 
  -2   7  11        1.26       -0.47      1.63 o 
  -1   7  11       22.75       21.25      1.22 o 
   0   7  11        3.86        0.94      0.97 o 
   1   7  11      265.30      276.91     11.93 o 
   2   7  11        0.00       -0.19      0.59 o 
   3   7  11        7.22        6.65      0.66 o 
   4   7  11        2.58        2.32      0.59 o 
   5   7  11        0.07       -0.46      0.58 o 
   6   7  11        0.87        1.60      0.69 o 
  -2   8  11        0.12        1.80      0.76 o 
  -1   8  11       25.03       23.22      1.32 o 
   0   8  11       63.71       67.72      3.65 o 
   1   8  11       90.69       94.26      4.82 o 
   2   8  11        2.65        2.12      0.62 o 
   3   8  11        0.17        0.52      1.35 o 
   4   8  11        0.03        0.36      0.60 o 
   5   8  11        0.16       -1.17      1.46 o 
   6   8  11        8.72        4.27      0.75 o 
  -1   9  11       14.85       19.78      1.27 o 
   0   9  11       34.81       39.52      2.30 o 
   1   9  11        0.61        1.22      0.89 o 
   2   9  11        0.47       -0.06      0.63 o 
   3   9  11        0.72       -0.28      0.59 o 
   4   9  11        0.27        1.42      0.60 o 
   5   9  11        0.99       -0.34      1.57 o 
   0  10  11       52.00       47.50      2.66 o 
   1  10  11       22.20       22.54      1.30 o 
   2  10  11        1.76        0.13      1.60 o 
   3  10  11        0.06       -0.51      0.63 o 
   4  10  11        0.39        0.07      1.53 o 
   5  10  11        7.90        5.94      0.75 o 
   1  11  11        0.94       -1.27      1.71 o 
   2  11  11        0.45        0.71      0.69 o 
   3  11  11        0.95        1.08      0.65 o 
   4  11  11        0.38        1.32      0.67 o 
  -1  -9  12        0.93        0.62      0.92 o 
   0  -9  12        3.10        3.27      0.73 o 
   1  -9  12        0.42        0.36      1.63 o 
  -2  -8  12        0.46       -0.62      1.59 o 
  -1  -8  12        0.10       -0.64      0.87 o 
   0  -8  12        1.33        0.26      1.59 o 
   1  -8  12        2.90        2.75      0.73 o 
   2  -8  12        1.12        1.34      0.72 o 
  -3  -7  12        0.85        2.89      0.72 o 
  -2  -7  12        0.87        0.52      1.55 o 
  -1  -7  12        0.00       -0.49      0.83 o 
   0  -7  12        0.14       -0.32      1.56 o 
   1  -7  12        0.66        0.87      0.88 o 
   2  -7  12       21.33       16.90      1.08 o 
   3  -7  12       32.43       32.34      1.76 o 
  -3  -6  12        4.74        4.12      0.73 o 
  -2  -6  12        0.17        0.19      1.53 o 
  -1  -6  12        0.37        1.20      0.82 o 
   0  -6  12        0.49        0.86      0.79 o 
   1  -6  12       30.59       30.42      1.77 o 
   2  -6  12        1.27       -1.47      1.59 o 
   3  -6  12        7.10        7.48      0.80 o 
   4  -6  12        0.94        1.71      0.72 o 
  -3  -5  12        7.40        8.09      0.82 o 
  -2  -5  12        1.97        0.61      1.57 o 
  -1  -5  12        0.17       -0.93      1.48 o 
   0  -5  12       15.21       16.94      1.00 o 
   1  -5  12        1.26        0.64      0.82 o 
   2  -5  12       88.41       78.53      4.22 o 
   3  -5  12        9.18        8.19      0.79 o 
   4  -5  12        0.29        0.59      0.69 o 
  -4  -4  12        6.03        7.68      0.87 o 
  -3  -4  12        2.16       -0.19      1.63 o 
  -2  -4  12        7.93        7.46      0.73 o 
  -1  -4  12        0.24        1.68      0.60 o 
   0  -4  12        3.73        2.35      0.81 o 
   1  -4  12       25.28       21.57      1.30 o 
   2  -4  12      127.91      122.76      5.85 o 
   3  -4  12       14.24       15.95      0.99 o 
   4  -4  12        8.74        9.35      0.84 o 
   5  -4  12        8.91       11.04      0.94 o 
  -4  -3  12       12.95       15.28      1.05 o 
  -3  -3  12        7.32        7.99      0.79 o 
  -2  -3  12        0.08        0.02      0.59 o 
  -1  -3  12        1.07        1.49      0.61 o 
   0  -3  12        7.68        8.80      0.73 o 
   1  -3  12       48.58       45.91      2.61 o 
   2  -3  12        2.41        3.12      0.59 o 
   3  -3  12        1.74        2.70      0.64 o 
   4  -3  12        0.60        1.26      0.63 o 
   5  -3  12       15.01       14.56      1.02 o 
  -4  -2  12        8.22        8.66      0.88 o 
  -3  -2  12        1.11       -1.46      1.59 o 
  -2  -2  12        0.94        0.06      1.38 o 
  -1  -2  12        0.40        1.96      0.60 o 
   0  -2  12       77.59       61.85      3.44 o 
   1  -2  12      152.10      137.00      6.31 o 
   2  -2  12       38.01       36.57      2.08 o 
   3  -2  12        0.37       -1.49      1.49 o 
   4  -2  12        0.33        1.52      0.64 o 
   5  -2  12        0.11        0.53      1.54 o 
  -4  -1  12        0.00        0.74      0.72 o 
  -3  -1  12        6.54        4.82      0.71 o 
  -2  -1  12        0.60        1.23      0.60 o 
  -1  -1  12       58.60       50.19      2.81 o 
   0  -1  12       45.53       41.76      2.34 o 
   1  -1  12       28.90       26.77      1.51 o 
   2  -1  12       30.79       31.52      1.76 o 
   3  -1  12       28.19       28.76      1.65 o 
   4  -1  12       29.86       29.48      1.71 o 
   5  -1  12        7.46        7.94      0.79 o 
  -4   0  12        1.47        2.30      0.72 o 
  -3   0  12        4.03        3.77      0.69 o 
  -2   0  12       10.96       11.20      0.85 o 
  -1   0  12       94.50       83.67      4.25 o 
   0   0  12      210.44      182.65      8.07 o 
   1   0  12       11.38        9.75      0.72 o 
   2   0  12        0.45       -1.37      1.37 o 
   3   0  12        0.23       -0.25      0.55 o 
   4   0  12        7.04        6.39      0.71 o 
   5   0  12       11.58        9.77      0.84 o 
   6   0  12        0.73       -1.73      1.73 o 
  -3   1  12        2.39        0.72      1.57 o 
  -2   1  12       32.44       33.98      1.99 o 
  -1   1  12        6.34        4.36      0.65 o 
   0   1  12      162.01      149.49      6.78 o 
   1   1  12        3.33        3.46      0.56 o 
   2   1  12       98.96       93.65      4.61 o 
   3   1  12      120.67      116.17      5.48 o 
   4   1  12        0.20       -1.47      1.47 o 
   5   1  12       13.83       13.28      0.91 o 
   6   1  12        2.47        2.38      0.69 o 
  -3   2  12        1.06        1.49      0.66 o 
  -2   2  12        2.38        0.29      0.65 o 
  -1   2  12       25.71       26.36      1.57 o 
   0   2  12       39.44       39.87      2.24 o 
   1   2  12       27.83       32.05      1.84 o 
   2   2  12       36.46       35.36      1.95 o 
   3   2  12       26.57       31.14      1.75 o 
   4   2  12        6.86        6.74      0.69 o 
   5   2  12        2.16        2.99      0.64 o 
   6   2  12        2.12        1.68      0.70 o 
  -3   3  12        0.01       -0.21      1.57 o 
  -2   3  12        8.23        8.90      0.79 o 
  -1   3  12      191.22      190.10      8.50 o 
   0   3  12       55.84       55.99      3.07 o 
   1   3  12      149.89      148.95      6.75 o 
   2   3  12       32.00       33.71      1.89 o 
   3   3  12        0.14        0.26      1.31 o 
   4   3  12       48.63       50.03      2.77 o 
   5   3  12       13.84       16.89      1.00 o 
   6   3  12       11.83       15.89      1.05 o 
  -3   4  12        0.01       -2.18      2.18 o 
  -2   4  12        3.83        3.11      0.72 o 
  -1   4  12        7.42        6.91      0.76 o 
   0   4  12        4.33        3.45      0.66 o 
   1   4  12       18.29       17.77      1.00 o 
   2   4  12       70.18       75.14      3.87 o 
   3   4  12       15.34       14.14      0.88 o 
   4   4  12       42.74       44.62      2.45 o 
   5   4  12        0.25        1.20      0.59 o 
   6   4  12        2.25        3.33      0.71 o 
  -2   5  12       27.56       28.67      1.56 o 
  -1   5  12        4.04        4.10      0.70 o 
   0   5  12        0.47       -0.44      1.51 o 
   1   5  12        1.54        1.60      0.61 o 
   2   5  12       70.90       74.88      3.92 o 
   3   5  12       27.99       31.91      1.85 o 
   4   5  12        0.42        0.97      0.59 o 
   5   5  12        0.91        2.85      0.65 o 
   6   5  12        3.29        4.31      0.70 o 
  -2   6  12        2.70        2.14      0.77 o 
  -1   6  12        9.15        8.54      0.85 o 
   0   6  12       22.82       24.35      1.38 o 
   1   6  12       17.41       18.45      1.06 o 
   2   6  12        0.92        1.53      0.63 o 
   3   6  12       18.89       17.83      1.02 o 
   4   6  12       29.81       30.84      1.78 o 
   5   6  12        0.07       -0.26      1.56 o 
   6   6  12        1.68        1.49      0.69 o 
  -1   7  12        1.30        0.14      1.81 o 
   0   7  12        5.36        5.96      0.77 o 
   1   7  12       27.16       25.72      1.40 o 
   2   7  12       35.26       36.43      2.09 o 
   3   7  12       13.36       16.32      0.99 o 
   4   7  12        1.83        3.32      0.64 o 
   5   7  12        1.24        0.47      1.56 o 
  -1   8  12       26.85       29.53      1.71 o 
   0   8  12       18.45       20.73      1.22 o 
   1   8  12        4.30        3.93      0.73 o 
   2   8  12       21.58       22.39      1.39 o 
   3   8  12        8.50       11.30      0.84 o 
   4   8  12        0.64        0.19      1.49 o 
   5   8  12        0.25        1.00      0.65 o 
   0   9  12       18.43       17.21      1.14 o 
   1   9  12        6.86        6.65      0.80 o 
   2   9  12        8.19        7.60      0.81 o 
   3   9  12        0.04        1.43      0.62 o 
   4   9  12        3.42        5.74      0.73 o 
   5   9  12        2.96        0.43      1.67 o 
   1  10  12        7.76        7.49      0.86 o 
   2  10  12        2.00        2.19      0.69 o 
   3  10  12       10.63       16.18      1.04 o 
   4  10  12        1.79        0.21      1.61 o 
  -1  -8  13       12.51       15.82      1.08 o 
   0  -8  13        6.70        6.88      0.83 o 
   1  -8  13        0.01        1.12      0.94 o 
  -2  -7  13        2.09        3.70      0.75 o 
  -1  -7  13        7.30        8.87      0.86 o 
   0  -7  13        1.69        2.20      0.71 o 
   1  -7  13        2.19        2.83      0.75 o 
   2  -7  13        0.03        0.84      1.70 o 
  -2  -6  13        1.17       -1.78      1.78 o 
  -1  -6  13        1.21        1.68      0.71 o 
   0  -6  13        9.05       13.89      0.98 o 
   1  -6  13       32.49       35.12      2.06 o 
   2  -6  13        6.37        4.09      0.76 o 
   3  -6  13        0.04        0.35      0.67 o 
  -3  -5  13        3.47        3.90      0.78 o 
  -2  -5  13        7.72       10.07      0.86 o 
  -1  -5  13       17.43       20.84      1.33 o 
   0  -5  13        3.22        4.42      0.74 o 
   1  -5  13        2.13        1.17      0.88 o 
   2  -5  13       23.99       22.98      1.30 o 
   3  -5  13        1.34       -0.33      1.68 o 
   4  -5  13        1.26        0.71      0.69 o 
  -3  -4  13        2.26        2.96      0.76 o 
  -2  -4  13        0.01        0.78      1.60 o 
  -1  -4  13       11.61       13.39      0.95 o 
   0  -4  13      102.85      103.42      5.19 o 
   1  -4  13        3.64        4.66      0.70 o 
   2  -4  13        1.04        1.08      0.64 o 
   3  -4  13       15.36       17.72      1.06 o 
   4  -4  13        0.00        0.95      0.65 o 
  -3  -3  13       28.15       36.82      2.11 o 
  -2  -3  13       12.97       15.58      0.99 o 
  -1  -3  13       10.91       11.57      0.88 o 
   0  -3  13        1.10       -0.58      1.53 o 
   1  -3  13       27.83       24.23      1.38 o 
   2  -3  13        1.78        1.56      0.64 o 
   3  -3  13        1.20        0.50      1.45 o 
   4  -3  13        1.47        1.52      0.65 o 
  -3  -2  13        4.90        5.46      0.77 o 
  -2  -2  13        5.58        4.66      0.73 o 
  -1  -2  13       57.74       63.46      3.40 o 
   0  -2  13        4.35        5.56      0.73 o 
   1  -2  13       50.82       50.49      2.80 o 
   2  -2  13       60.06       60.67      3.22 o 
   3  -2  13       18.72       16.77      1.01 o 
   4  -2  13       10.92       13.89      0.97 o 
   5  -2  13        3.90        4.31      0.76 o 
  -3  -1  13        7.75        9.08      0.88 o 
  -2  -1  13        0.59       -0.76      1.60 o 
  -1  -1  13       12.30       10.31      0.86 o 
   0  -1  13        4.83        4.22      0.68 o 
   1  -1  13        5.09        6.52      0.71 o 
   2  -1  13        0.00        0.74      0.59 o 
   3  -1  13       11.98       13.25      0.88 o 
   4  -1  13        0.01       -0.38      1.48 o 
   5  -1  13        7.36        7.67      0.80 o 
  -3   0  13        2.74        3.27      0.76 o 
  -2   0  13        8.08        7.99      0.82 o 
  -1   0  13        0.54       -1.12      1.57 o 
   0   0  13       50.74       44.66      2.49 o 
   1   0  13       62.77       62.99      3.45 o 
   2   0  13       24.85       23.50      1.36 o 
   3   0  13        7.83        8.89      0.75 o 
   4   0  13       19.96       22.27      1.31 o 
   5   0  13        3.97        4.94      0.72 o 
  -3   1  13        0.30        0.20      0.72 o 
  -2   1  13       27.57       28.69      1.54 o 
  -1   1  13        2.42        1.93      0.86 o 
   0   1  13       10.44        9.21      0.81 o 
   1   1  13       24.72       21.63      1.18 o 
   2   1  13        4.04        3.47      0.64 o 
   3   1  13        3.80        3.61      0.65 o 
   4   1  13       40.83       39.85      2.26 o 
   5   1  13       12.52       14.12      0.97 o 
  -2   2  13        0.02        0.46      1.45 o 
  -1   2  13       58.55       55.30      3.07 o 
   0   2  13        8.73        9.38      0.76 o 
   1   2  13       27.11       30.77      1.79 o 
   2   2  13        3.82        3.90      0.66 o 
   3   2  13        5.29        7.12      0.71 o 
   4   2  13        1.10       -0.43      1.50 o 
   5   2  13        0.77        0.80      1.64 o 
  -2   3  13        2.92        0.34      1.68 o 
  -1   3  13       23.15       21.03      1.19 o 
   0   3  13       14.54       14.77      0.93 o 
   1   3  13        2.32        1.33      0.60 o 
   2   3  13       12.77       13.73      0.89 o 
   3   3  13       61.11       59.63      3.32 o 
   4   3  13        0.03        0.68      1.41 o 
   5   3  13        2.15        3.26      0.66 o 
  -2   4  13       10.53        9.38      0.90 o 
  -1   4  13        0.65        1.34      0.66 o 
   0   4  13        0.34       -0.73      1.49 o 
   1   4  13        1.83        1.56      0.61 o 
   2   4  13        0.32        2.10      0.62 o 
   3   4  13       10.27       11.07      0.84 o 
   4   4  13        0.12       -1.24      1.50 o 
   5   4  13        2.13        2.82      0.67 o 
  -2   5  13       13.69       11.86      0.98 o 
  -1   5  13       32.72       32.85      1.82 o 
   0   5  13       13.45       12.28      0.89 o 
   1   5  13        0.74        1.05      0.81 o 
   2   5  13       41.36       38.12      2.15 o 
   3   5  13        1.71        0.18      1.46 o 
   4   5  13        0.43       -1.61      1.61 o 
   5   5  13       13.34       16.73      1.06 o 
  -1   6  13        0.00       -1.41      1.68 o 
   0   6  13        3.53        4.33      0.73 o 
   1   6  13        9.47       10.02      0.83 o 
   2   6  13       15.86       14.44      0.96 o 
   3   6  13        5.21        5.51      0.70 o 
   4   6  13       12.31       17.15      1.05 o 
   5   6  13        0.00        1.27      0.71 o 
   0   7  13        0.59        1.61      0.73 o 
   1   7  13        5.12        6.85      0.79 o 
   2   7  13        1.36       -0.90      1.56 o 
   3   7  13        6.20        8.90      0.83 o 
   4   7  13        2.81        3.58      0.73 o 
   5   7  13       20.11       27.45      1.57 o 
   0   8  13        4.49        5.71      0.81 o 
   1   8  13        8.20        7.35      0.82 o 
   2   8  13        9.74       10.31      0.87 o 
   3   8  13        0.01        0.38      0.67 o 
   4   8  13       11.59       14.11      1.00 o 
   1   9  13        5.63        5.05      0.79 o 
   2   9  13        0.26        0.60      0.69 o 
   3   9  13        0.03        0.28      1.69 o 
  -1  -6  14        1.48        1.44      0.98 o 
   0  -6  14        0.28        0.85      0.95 o 
   1  -6  14        0.48       -1.37      1.74 o 
   2  -6  14        5.43        6.04      0.82 o 
  -1  -5  14        1.60        1.76      0.75 o 
   0  -5  14       14.10       14.27      1.04 o 
   1  -5  14        1.64        2.17      0.73 o 
   2  -5  14        0.55        1.15      0.71 o 
  -2  -4  14        0.51       -0.21      1.75 o 
  -1  -4  14        4.88        4.74      0.77 o 
   0  -4  14       33.28       37.49      2.10 o 
   1  -4  14       16.38       16.91      1.06 o 
   2  -4  14        6.83        7.20      0.79 o 
   3  -4  14        1.60        2.03      0.67 o 
  -2  -3  14        1.30       -0.35      1.71 o 
  -1  -3  14        0.16        0.17      1.73 o 
   0  -3  14        3.62        2.38      0.72 o 
   1  -3  14        3.24        4.24      0.70 o 
   2  -3  14        4.50        4.52      0.73 o 
   3  -3  14        0.55       -0.67      1.54 o 
   4  -3  14        0.23        1.12      0.67 o 
  -2  -2  14        5.61        4.58      0.77 o 
  -1  -2  14       31.76       29.99      1.70 o 
   0  -2  14        2.20        1.89      0.91 o 
   1  -2  14        2.14        2.85      0.66 o 
   2  -2  14        1.08        0.06      1.45 o 
   3  -2  14        0.11       -1.60      1.60 o 
   4  -2  14        0.24       -0.63      1.55 o 
  -2  -1  14        2.05        1.84      0.73 o 
  -1  -1  14        2.66        3.83      0.70 o 
   0  -1  14        0.59       -0.68      0.84 o 
   1  -1  14       29.21       28.43      1.57 o 
   2  -1  14        0.18        0.40      0.61 o 
   3  -1  14       11.11        9.04      0.80 o 
   4  -1  14        4.36        3.40      0.73 o 
  -2   0  14        7.69        8.85      0.84 o 
  -1   0  14        4.44        5.89      0.73 o 
   0   0  14        4.75        3.29      0.88 o 
   1   0  14       18.45       18.34      1.06 o 
   2   0  14        3.48        3.17      0.63 o 
   3   0  14        0.00       -0.20      0.62 o 
   4   0  14        8.71        9.26      0.83 o 
  -2   1  14        5.58        5.80      0.80 o 
  -1   1  14        4.29        6.22      0.74 o 
   0   1  14        1.78        1.57      0.64 o 
   1   1  14        3.07        1.98      0.67 o 
   2   1  14        8.79        8.25      0.75 o 
   3   1  14        5.02        4.97      0.72 o 
   4   1  14        1.47        1.71      0.68 o 
   5   1  14        2.43        2.45      0.75 o 
  -2   2  14        2.74        3.03      0.78 o 
  -1   2  14        0.12        0.22      0.87 o 
   0   2  14        6.50        4.68      0.71 o 
   1   2  14        0.02        0.77      0.62 o 
   2   2  14        0.17        0.67      1.47 o 
   3   2  14       27.43       32.20      1.78 o 
   4   2  14        0.46        0.73      1.54 o 
   5   2  14        0.04       -0.72      1.57 o 
  -1   3  14        1.11        2.47      0.89 o 
   0   3  14       22.02       23.23      1.31 o 
   1   3  14        5.91        6.39      0.72 o 
   2   3  14        0.06       -0.37      1.47 o 
   3   3  14        0.01       -1.52      1.57 o 
   4   3  14       13.73       18.80      1.10 o 
   5   3  14        0.40       -0.43      1.66 o 
  -1   4  14        3.60        3.24      0.73 o 
   0   4  14        1.57        0.52      0.90 o 
   1   4  14       12.37       12.17      0.88 o 
   2   4  14       29.59       32.89      1.82 o 
   3   4  14        5.15        4.61      0.72 o 
   4   4  14       10.44       11.24      0.89 o 
   5   4  14        0.11        0.65      1.63 o 
  -1   5  14        7.19        6.30      0.83 o 
   0   5  14        3.59        3.59      0.96 o 
   1   5  14        5.64        7.18      0.78 o 
   2   5  14       19.61       18.83      1.11 o 
   3   5  14        0.08       -0.20      1.57 o 
   4   5  14       15.54       18.07      1.11 o 
   0   6  14       15.18       16.99      1.11 o 
   1   6  14        3.14        3.36      0.73 o 
   2   6  14        0.80       -0.07      1.66 o 
   3   6  14       46.09       52.14      3.04 o 
   4   6  14        1.49        0.77      1.83 o 
   1   7  14        8.11        9.38      0.88 o 
   2   7  14        3.61        3.96      0.74 o 
   3   7  14        0.19       -0.75      0.75 o 
   0  -4  15        5.80        6.85      0.87 o 
   1  -4  15        1.42        2.21      0.90 o 
   0  -3  15        0.49        1.59      0.97 o 
   1  -3  15       18.76       25.19      1.42 o 
   2  -3  15        0.01        0.42      1.68 o 
  -1  -2  15        6.39        8.08      0.86 o 
   0  -2  15        6.27        9.03      0.85 o 
   1  -2  15       23.29       26.74      1.58 o 
   2  -2  15        0.01       -0.21      1.62 o 
   3  -2  15        2.98        1.23      0.72 o 
  -1  -1  15        4.29        3.12      0.75 o 
   0  -1  15        0.01        0.97      0.91 o 
   1  -1  15        3.94        5.75      0.78 o 
   2  -1  15        6.38        6.49      0.78 o 
   3  -1  15        2.07       -0.28      1.70 o 
  -1   0  15        1.55        1.32      0.94 o 
   0   0  15       41.21       43.90      2.42 o 
   1   0  15       14.93       18.02      1.11 o 
   2   0  15        1.63        1.98      0.66 o 
   3   0  15        3.83        5.16      0.74 o 
  -1   1  15        0.19        0.83      0.70 o 
   0   1  15       13.81       12.21      0.93 o 
   1   1  15        0.10       -0.50      0.89 o 
   2   1  15        7.53        6.68      0.75 o 
   3   1  15        3.26        3.85      0.73 o 
   0   2  15        0.28       -0.52      0.68 o 
   1   2  15        9.99       11.06      0.89 o 
   2   2  15        0.74        0.40      1.51 o 
   3   2  15       11.48       10.57      0.91 o 
   4   2  15       14.33       17.83      1.11 o 
   0   3  15        3.25        2.19      0.97 o 
   1   3  15        0.17       -0.44      0.90 o 
   2   3  15        0.64       -0.50      0.70 o 
   3   3  15        5.66        7.46      0.79 o 
   0   4  15        0.01        0.52      1.65 o 
   1   4  15        0.38       -0.01      1.64 o 
   2   4  15        3.99        5.25      0.77 o 
   3   4  15        7.67       10.20      0.89 o 
   1   5  15        0.85       -0.98      1.74 o 
   2   5  15        2.92        4.39      0.76 o 
   3   5  15        3.66        4.89      0.83 o 
                                                 
